# Supplementary material for: Tricarbonyl(chlorodiphenylstannyl){η5-[2-(dimethylamino)ethyl]cyclopenta­dienyl}molybdenum
Source: Acta Crystallogr Sect E Struct Rep Online. 2009 Apr 25;65(Pt 5):m558–9. doi: 10.1107/S1600536809014329 (PMC2977605; doi:10.1107/S1600536809014329)
Supplement: Supplementary file 1 [file e-65-0m558-sup1.cif]

##############################################################################
###                                                                        ###
###        Electronic paper (Acta Crystallographica Section E)             ###
###                                                                        ###
##############################################################################
#                                                                            #
# This CIF contains the data in a paper accepted for publication in Acta     #
# Crystallographica Section E. It conforms to the requirements of Notes      #
# for Authors for Section E, and has been peer reviewed under the auspices   #
# of the IUCr Commission on Journals.                                        #
#                                                                            #
# Full details of the Crystallographic Information File format               #
# are given in the paper "The Crystallographic Information File (CIF):       #
# a New Standard Archive File for Crystallography" by S. R. Hall, F. H.      #
# Allen and I. D. Brown [Acta Cryst. (1991), A47, 655-685].                  #
#                                                                            #
# The current version of the core CIF dictionary is obtainable from          #
# ftp://ftp.iucr.org/pub/cif_core.dic. The current version number is 2.4.    #
#                                                                            #
# Software is freely available for graphical display of the structure(s) in  #
# this CIF.  For information consult the CIF home page http://www.iucr.org/  #
# cif/home.html                                                              #
#                                                                            #
# This file may be used for bona fide research purposes within the           #
# scientific community so long as proper attribution is given to the journal # 
# article from which it was obtained.                                        #
#                                                                            #
##############################################################################
                                             
data_I
_audit_creation_method     SHELXL-97
_chemical_name_systematic
;
Tricarbonyl-1\k^3^<i>C</i>-chlorido-2\k<i>Cl</i>-diphenyl-2\k^2^<i>C</i>-
{1\h^5^-[2-(dimethylamino)ethyl]cyclopentadienyl}molybdenum(0)
tin(IV)(<i>Mo</i>---<i>Sn</i>)
;
_chemical_name_common
;
Tricarbonyl(chlorodiphenylstannyl){\h^5^-[2-
(dimethylamino)ethyl]cyclopentadienyl}molybdenum
;
_chemical_formula_moiety     'C24 H24 Cl Mo N O3 Sn'
_chemical_formula_sum     'C24 H24 Cl Mo N O3 Sn'
_chemical_formula_iupac     '[Mo Sn (C6 H5)2 Cl (C9 H14 N) (C O)3]'
_chemical_formula_weight     624.52
_symmetry_cell_setting     triclinic
_symmetry_space_group_name_H-M     'P -1'
_symmetry_space_group_name_Hall     '-P 1'
loop_
    _symmetry_equiv_pos_as_xyz
    'x, y, z'
    '-x, -y, -z'
_cell_length_a     8.8096(8)
_cell_length_b     9.3458(8)
_cell_length_c     16.1258(14)
_cell_angle_alpha     89.392(2)
_cell_angle_beta     85.269(2)
_cell_angle_gamma     63.8560(10)
_cell_volume     1187.29(18)
_cell_formula_units_Z     2
_cell_measurement_reflns_used     2659
_cell_measurement_theta_min     2.43
_cell_measurement_theta_max     27.43
_cell_measurement_temperature     173(2)
_exptl_crystal_description     Plate
_exptl_crystal_colour     colourless
_exptl_crystal_size_max     0.25
_exptl_crystal_size_mid     0.12
_exptl_crystal_size_min     0.04
_exptl_crystal_density_diffrn     1.747
_exptl_crystal_density_meas     ?
_exptl_crystal_density_method     'not measured'
_exptl_crystal_F_000     616
_exptl_absorpt_coefficient_mu     1.718
_exptl_absorpt_correction_type     multi-scan
_exptl_absorpt_process_details     '(SADABS; Bruker, 2003)'
_exptl_absorpt_correction_T_min     0.6734
_exptl_absorpt_correction_T_max     0.9345
;
Anal. Calcd for C~24~H~24~ClMoNO~3~Sn: C, 46.15; H, 3.87; N, 2.24. Found: C,
46.01, H, 3.78; N, 2.30.
IR (THF) \n(CO): 2011 (<i>s</i>), 1944 (m, sh), 1912 (<i>s</i>) cm^-1^;
(pentane) \n(CO): 2015 (<i>s</i>), 1952 (<i>m</i>), 1919 (<i>m</i>) cm^-1^;
(nujol) \n(CO): 2011 (<i>s</i>), 1942 (m, sh), 1893 (<i>s</i>) cm^-1^.
NMR (CD~2~Cl~2~, 300 MHz) ^1^H \d 7.78--7.54 (m, 4H, <i>ortho</i>, SnPh~2~Cl),
7.48--7.32 (m, 6H, <i>meta</i>/<i>para</i>, SnPh~2~Cl), 5.52 (app. t, J=2.1
Hz, 2H, Cp), 5.27 (app. t, J=2.1 Hz, 2H, Cp), 2.44--2.29 (m, 4H, CH~2~CH~2~),
2.14 (s, 6H, CH~3~).
NMR (CD~2~Cl~2~, 75.5 MHz) ^13^C{^1^H} \d 228.64 (s, <i>trans</i> CO), 224.35
(s, <i>cis</i> CO), 146.11 (s, <i>ipso</i> C), 135.30 (s, <i>ortho</i> C,
^117,119^Sn-^13^C sat. (merged): 135.63, 134.97, ^2^J~SnC~=49.7 Hz), 129.80
(s, <i>para</i>, ^117,119^Sn-^13^C sat. (merged): 129.89, 129.73,
^4^J~SnC~=12.2 Hz), 129.12 (s, <i>meta</i> C, ^117,119^Sn-^13^C sat. (merged):
129.48, 128.76, ^3^J~SnC~=54.5 Hz), 114.60 (s, quat. C, Cp), 91.75 (s, Cp),
89.65 (s, Cp), 61.15 (s, CH~2~<i>C</i>H~2~N(CH~3~)~2~), 45.57 (s,
CH~2~CH~2~N(<i>C</i>H~3~)~2~), 27.08 (s, <i>C</i>H~2~CH~2~N(CH~3~)~2~).
;

_diffrn_ambient_temperature     173(2)
_diffrn_radiation_type     MoK\a
_diffrn_radiation_wavelength     0.71073
_diffrn_radiation_source     'sealed tube'
_diffrn_radiation_monochromator     'graphite'
_diffrn_measurement_device_type     'Bruker SMART CCD area-detector'
_diffrn_measurement_method     '\f and \w'
_diffrn_detector_area_resol_mean     ?
_diffrn_reflns_number     14425
_diffrn_reflns_av_R_equivalents     0.0564
_diffrn_reflns_av_sigmaI/netI     0.0642
_diffrn_reflns_theta_min     2.43
_diffrn_reflns_theta_max     27.53
_diffrn_reflns_theta_full     27.53
_diffrn_measured_fraction_theta_max     0.992
_diffrn_measured_fraction_theta_full     0.992
_diffrn_reflns_limit_h_min     -11
_diffrn_reflns_limit_h_max     11
_diffrn_reflns_limit_k_min     -12
_diffrn_reflns_limit_k_max     12
_diffrn_reflns_limit_l_min     0
_diffrn_reflns_limit_l_max     20
_diffrn_standards_number     ?
_diffrn_standards_interval_count     ?
_diffrn_standards_interval_time     ?
_diffrn_standards_decay_%     ?
_reflns_number_total     5431
_reflns_number_gt     4081
_reflns_threshold_expression     I>2\s(I)
_refine_ls_structure_factor_coef     Fsqd
_refine_ls_matrix_type     full
_refine_ls_R_factor_all     0.0591
_refine_ls_R_factor_gt     0.0362
_refine_ls_wR_factor_gt     0.0745
_refine_ls_wR_factor_ref     0.0827
_refine_ls_goodness_of_fit_ref     1.003
_refine_ls_restrained_S_all     1.003
_refine_ls_number_reflns     5431
_refine_ls_number_parameters     282
_refine_ls_number_restraints     0
_refine_ls_hydrogen_treatment     constr
_refine_ls_weighting_scheme     calc
_refine_ls_weighting_details
                      'w=1/[\s^2^(Fo^2^)+(0.0315P)^2^] where P=(Fo^2^+2Fc^2^)/3'
_atom_sites_solution_hydrogens     geom
_atom_sites_solution_primary     direct
_atom_sites_solution_secondary     difmap
_refine_ls_shift/su_max     0.001
_refine_ls_shift/su_mean     0.000
_refine_diff_density_max     0.705
_refine_diff_density_min     -0.563
_refine_ls_extinction_method     none
_refine_ls_extinction_coef     ?

_refine_special_details
;
A crystal (approximate dimensions 1/4 <i>x</i> 0.12 <i>x</i> 0.04 mm^3^) was
placed onto the tip of a 0.1 mm diameter glass capillary and mounted on a CCD
area detector diffractometer for a data collection at 173(2) K (<i>SMART</i>,
Bruker, 2003). A preliminary set of cell constants was calculated
from reflections harvested from three sets of 20 frames. These initial sets
of frames were oriented such that orthogonal wedges of reciprocal space
were surveyed. This produced initial orientation matrices determined from
48 reflections. The data collection was carried out using Mo <i>K</i>\a
radiation (graphite monochromator) with a frame time of 8 s and a detector
distance of 4.8 cm. A randomly oriented region of reciprocal space was
surveyed to the extent of one sphere and to a resolution of 0.77 \%A.
Four major sections of frames were collected with 0.30\% steps in \w at four
different \f settings and a detector position of -28\% in 2\q. The intensity
data were corrected for absorption and decay (<i>SADABS</i>, Bruker, 2003).
Final cell constants were calculated from 2659 strong reflections from
the actual data collection after integration (<i>SAINT</i>, Bruker, 2003).

Refinement of <i>F</i>^2^ against ALL reflections. The weighted <i>R</i>-factor
<i>wR</i> and goodness of fit <i>S</i> are based on <i>F</i>^2^, conventional
<i>R</i>-factors <i>R</i> are based on <i>F</i>, with <i>F</i> set to zero for
negative <i>F</i>^2^. The threshold expression of <i>F</i>^2^ >
\s(<i>F</i>^2^) is used only for calculating <i>R</i>-factors(gt) <i>etc</i>.
and is not relevant to the choice of reflections for refinement.
<i>R</i>-factors based on <i>F</i>^2^ are statistically about twice as large
as those based on <i>F</i>, and <i>R</i>- factors based on ALL data will be
even larger.
;

loop_
    _atom_type_symbol
    _atom_type_description
    _atom_type_scat_dispersion_real
    _atom_type_scat_dispersion_imag
    _atom_type_scat_source
    'C' 'C' 0.0033 0.0016
                         'International Tables Vol C Tables 4.2.6.8 and 6.1.1.4'
    'H' 'H' 0.0000 0.0000
                         'International Tables Vol C Tables 4.2.6.8 and 6.1.1.4'
    'N' 'N' 0.0061 0.0033
                         'International Tables Vol C Tables 4.2.6.8 and 6.1.1.4'
    'O' 'O' 0.0106 0.0060
                         'International Tables Vol C Tables 4.2.6.8 and 6.1.1.4'
    'Cl' 'Cl' 0.1484 0.1585
                         'International Tables Vol C Tables 4.2.6.8 and 6.1.1.4'
    'Mo' 'Mo' -1.6832 0.6857
                         'International Tables Vol C Tables 4.2.6.8 and 6.1.1.4'
    'Sn' 'Sn' -0.6537 1.4246
                         'International Tables Vol C Tables 4.2.6.8 and 6.1.1.4'
_computing_data_collection     'SMART (Bruker, 2003)'
_computing_cell_refinement     'SAINT (Bruker, 2003)'
_computing_data_reduction     'SAINT (Bruker, 2003)'
_computing_structure_solution     'SHELXS97 (Sheldrick, 2008)'
_computing_structure_refinement     'SHELXL97 (Sheldrick, 2008)'
_computing_molecular_graphics     'SHELXTL (Sheldrick, 2008)'
_computing_publication_material     'SHELXTL (Sheldrick, 2008)'
loop_
    _atom_site_type_symbol
    _atom_site_label
    _atom_site_fract_x
    _atom_site_fract_y
    _atom_site_fract_z
    _atom_site_U_iso_or_equiv
    _atom_site_adp_type
    _atom_site_calc_flag
    _atom_site_refinement_flags
    _atom_site_occupancy
    _atom_site_disorder_assembly
    _atom_site_disorder_group
    Mo Mo1 0.58741(4) 0.72843(4) 0.66247(2) 0.01938(9) Uani d . 1 . .
    C C1 0.6228(5) 0.6492(5) 0.5449(3) 0.0282(9) Uani d . 1 . .
    O O1 0.6433(4) 0.6021(4) 0.47726(19) 0.0434(8) Uani d . 1 . .
    C C2 0.8374(5) 0.6518(5) 0.6404(3) 0.0265(9) Uani d . 1 . .
    O O2 0.9820(4) 0.5983(4) 0.6286(2) 0.0420(8) Uani d . 1 . .
    C C3 0.4662(5) 0.9349(5) 0.6085(2) 0.0223(9) Uani d . 1 . .
    O O3 0.3862(3) 1.0542(3) 0.57849(17) 0.0279(7) Uani d . 1 . .
    C C4 0.6083(5) 0.5692(5) 0.7791(2) 0.0242(9) Uani d . 1 . .
    C C5 0.5505(5) 0.5124(5) 0.7139(3) 0.0267(9) Uani d . 1 . .
    H H5A 0.6093 0.4105 0.6868 0.032 Uiso calc R 1 . .
    C C6 0.3894(6) 0.6330(5) 0.6953(3) 0.0353(11) Uani d . 1 . .
    H H6A 0.3222 0.6263 0.6538 0.042 Uiso calc R 1 . .
    C C7 0.3483(5) 0.7632(5) 0.7495(3) 0.0338(11) Uani d . 1 . .
    H H7A 0.2470 0.8602 0.7514 0.041 Uiso calc R 1 . .
    C C8 0.4815(5) 0.7269(5) 0.8010(2) 0.0267(9) Uani d . 1 . .
    H H8A 0.4862 0.7953 0.8428 0.032 Uiso calc R 1 . .
    C C9 0.7613(5) 0.4754(5) 0.8262(3) 0.0273(9) Uani d . 1 . .
    H H9A 0.8019 0.5484 0.8498 0.033 Uiso calc R 1 . .
    H H9B 0.8542 0.3974 0.7881 0.033 Uiso calc R 1 . .
    C C10 0.7123(5) 0.3881(5) 0.8963(3) 0.0296(10) Uani d . 1 . .
    H H10A 0.6087 0.4656 0.9289 0.035 Uiso calc R 1 . .
    H H10B 0.6844 0.3072 0.8714 0.035 Uiso calc R 1 . .
    N N1 0.8441(4) 0.3094(4) 0.9527(2) 0.0262(8) Uani d . 1 . .
    C C11 0.9863(5) 0.1694(5) 0.9137(3) 0.0304(10) Uani d . 1 . .
    H H11A 1.0350 0.2008 0.8641 0.046 Uiso calc R 1 . .
    H H11B 0.9466 0.0916 0.8977 0.046 Uiso calc R 1 . .
    H H11C 1.0730 0.1215 0.9531 0.046 Uiso calc R 1 . .
    C C12 0.7735(6) 0.2630(5) 1.0275(3) 0.0370(11) Uani d . 1 . .
    H H12A 0.6813 0.3579 1.0552 0.055 Uiso calc R 1 . .
    H H12B 0.8626 0.2116 1.0654 0.055 Uiso calc R 1 . .
    H H12C 0.7293 0.1883 1.0121 0.055 Uiso calc R 1 . .
    Sn Sn1 0.66959(3) 0.95053(3) 0.732290(16) 0.02009(8) Uani d . 1 . .
    Cl Cl1 0.86682(14) 0.82366(13) 0.83383(7) 0.0336(3) Uani d . 1 . .
    C C13 0.4703(5) 1.1368(5) 0.8078(2) 0.0235(9) Uani d . 1 . .
    C C14 0.4566(6) 1.1328(5) 0.8939(3) 0.0321(10) Uani d . 1 . .
    H H14A 0.5345 1.0426 0.9209 0.038 Uiso calc R 1 . .
    C C15 0.3298(6) 1.2593(6) 0.9416(3) 0.0418(12) Uani d . 1 . .
    H H15A 0.3210 1.2541 1.0005 0.050 Uiso calc R 1 . .
    C C16 0.2193(6) 1.3896(6) 0.9037(3) 0.0450(13) Uani d . 1 . .
    H H16A 0.1352 1.4767 0.9364 0.054 Uiso calc R 1 . .
    C C17 0.2282(6) 1.3965(5) 0.8176(3) 0.0396(12) Uani d . 1 . .
    H H17A 0.1492 1.4872 0.7914 0.047 Uiso calc R 1 . .
    C C18 0.3534(5) 1.2702(5) 0.7697(3) 0.0301(10) Uani d . 1 . .
    H H18A 0.3592 1.2747 0.7107 0.036 Uiso calc R 1 . .
    C C19 0.7998(5) 1.0601(4) 0.6573(2) 0.0234(9) Uani d . 1 . .
    C C20 0.7633(6) 1.1042(5) 0.5768(3) 0.0353(11) Uani d . 1 . .
    H H20A 0.6844 1.0783 0.5517 0.042 Uiso calc R 1 . .
    C C21 0.8401(6) 1.1859(6) 0.5316(3) 0.0410(12) Uani d . 1 . .
    H H21A 0.8138 1.2145 0.4760 0.049 Uiso calc R 1 . .
    C C22 0.9535(6) 1.2252(5) 0.5667(3) 0.0379(12) Uani d . 1 . .
    H H22A 1.0046 1.2824 0.5360 0.045 Uiso calc R 1 . .
    C C23 0.9928(6) 1.1815(5) 0.6468(3) 0.0347(11) Uani d . 1 . .
    H H23A 1.0730 1.2068 0.6711 0.042 Uiso calc R 1 . .
    C C24 0.9161(5) 1.1009(5) 0.6922(3) 0.0286(10) Uani d . 1 . .
    H H24A 0.9428 1.0728 0.7477 0.034 Uiso calc R 1 . .
loop_
    _atom_site_aniso_label
    _atom_site_aniso_U_11
    _atom_site_aniso_U_22
    _atom_site_aniso_U_33
    _atom_site_aniso_U_12
    _atom_site_aniso_U_13
    _atom_site_aniso_U_23
    Mo1 0.02176(19) 0.01690(18) 0.01947(19) -0.00855(15) -0.00209(14)
                                                                     0.00347(14)
    C1 0.035(3) 0.022(2) 0.028(2) -0.012(2) -0.0045(19) 0.0042(18)
    O1 0.061(2) 0.0359(19) 0.0279(18) -0.0161(17) -0.0040(16) -0.0046(15)
    C2 0.030(2) 0.022(2) 0.028(2) -0.0111(19) -0.0049(19) 0.0037(17)
    O2 0.0278(18) 0.045(2) 0.048(2) -0.0117(16) 0.0004(15) -0.0022(16)
    C3 0.027(2) 0.026(2) 0.016(2) -0.0140(19) -0.0008(17) -0.0027(17)
    O3 0.0258(16) 0.0235(15) 0.0288(16) -0.0053(13) -0.0058(13) 0.0093(13)
    C4 0.023(2) 0.024(2) 0.027(2) -0.0111(18) -0.0017(17) 0.0083(17)
    C5 0.032(2) 0.019(2) 0.035(2) -0.0164(19) -0.0063(19) 0.0107(18)
    C6 0.031(2) 0.042(3) 0.042(3) -0.023(2) -0.013(2) 0.023(2)
    C7 0.021(2) 0.033(3) 0.039(3) -0.005(2) 0.0062(19) 0.014(2)
    C8 0.033(2) 0.025(2) 0.020(2) -0.0130(19) 0.0052(18) 0.0064(17)
    C9 0.032(2) 0.026(2) 0.029(2) -0.018(2) -0.0093(19) 0.0076(18)
    C10 0.026(2) 0.029(2) 0.034(2) -0.0116(19) -0.0073(19) 0.0117(19)
    N1 0.0263(19) 0.0221(18) 0.0282(19) -0.0085(15) -0.0057(15) 0.0090(15)
    C11 0.034(3) 0.022(2) 0.034(3) -0.010(2) -0.009(2) 0.0043(18)
    C12 0.042(3) 0.036(3) 0.029(2) -0.015(2) -0.002(2) 0.014(2)
    Sn1 0.02179(15) 0.01760(14) 0.02049(15) -0.00814(12) -0.00317(11)
                                                                     0.00216(11)
    Cl1 0.0381(6) 0.0298(6) 0.0355(6) -0.0152(5) -0.0179(5) 0.0096(5)
    C13 0.024(2) 0.022(2) 0.027(2) -0.0132(18) 0.0016(17) -0.0024(17)
    C14 0.037(3) 0.032(2) 0.027(2) -0.016(2) -0.001(2) -0.0019(19)
    C15 0.047(3) 0.051(3) 0.030(3) -0.026(3) 0.011(2) -0.012(2)
    C16 0.038(3) 0.038(3) 0.055(3) -0.018(2) 0.023(2) -0.024(3)
    C17 0.034(3) 0.022(2) 0.058(3) -0.009(2) 0.003(2) -0.002(2)
    C18 0.032(2) 0.023(2) 0.034(2) -0.013(2) 0.0053(19) -0.0018(19)
    C19 0.021(2) 0.019(2) 0.027(2) -0.0069(17) 0.0012(17) 0.0003(17)
    C20 0.037(3) 0.042(3) 0.032(3) -0.021(2) -0.010(2) 0.008(2)
    C21 0.050(3) 0.053(3) 0.026(2) -0.028(3) -0.003(2) 0.011(2)
    C22 0.042(3) 0.030(2) 0.041(3) -0.019(2) 0.016(2) 0.001(2)
    C23 0.030(2) 0.034(3) 0.044(3) -0.020(2) 0.006(2) -0.006(2)
    C24 0.025(2) 0.029(2) 0.030(2) -0.0112(19) -0.0011(18) -0.0022(19)
_geom_special_details
;
All e.s.d.'s (except the e.s.d. in the dihedral angle between two l.s. planes)
are estimated using the full covariance matrix. The cell e.s.d.'s are taken
into account individually in the estimation of e.s.d.'s in distances, angles
and torsion angles; correlations between e.s.d.'s in cell parameters are only
used when they are defined by crystal symmetry. An approximate (isotropic)
treatment of cell e.s.d.'s is used for estimating e.s.d.'s involving l.s.
planes.
;
loop_
    _geom_bond_atom_site_label_1
    _geom_bond_atom_site_label_2
    _geom_bond_site_symmetry_2
    _geom_bond_distance
    _geom_bond_publ_flag
    Mo1 C3 . 1.981(4) ?
    Mo1 C1 . 1.992(4) ?
    Mo1 C2 . 1.994(4) ?
    Mo1 C6 . 2.308(4) ?
    Mo1 C5 . 2.317(4) ?
    Mo1 C7 . 2.331(4) ?
    Mo1 C8 . 2.351(4) ?
    Mo1 C4 . 2.353(4) ?
    Mo1 Sn1 . 2.7584(5) yes
    C1 O1 . 1.150(5) ?
    C2 O2 . 1.145(5) ?
    C3 O3 . 1.152(4) ?
    C4 C5 . 1.408(6) ?
    C4 C8 . 1.428(5) ?
    C4 C9 . 1.509(5) ?
    C5 C6 . 1.424(6) ?
    C5 H5A . 0.9500 ?
    C6 C7 . 1.399(6) ?
    C6 H6A . 0.9500 ?
    C7 C8 . 1.409(6) ?
    C7 H7A . 0.9500 ?
    C8 H8A . 0.9500 ?
    C9 C10 . 1.530(5) ?
    C9 H9A . 0.9900 ?
    C9 H9B . 0.9900 ?
    C10 N1 . 1.457(5) ?
    C10 H10A . 0.9900 ?
    C10 H10B . 0.9900 ?
    N1 C11 . 1.456(5) ?
    N1 C12 . 1.461(5) ?
    C11 H11A . 0.9800 ?
    C11 H11B . 0.9800 ?
    C11 H11C . 0.9800 ?
    C12 H12A . 0.9800 ?
    C12 H12B . 0.9800 ?
    C12 H12C . 0.9800 ?
    Sn1 C13 . 2.144(4) yes
    Sn1 C19 . 2.146(4) yes
    Sn1 Cl1 . 2.3914(11) yes
    C13 C14 . 1.384(6) ?
    C13 C18 . 1.396(6) ?
    C14 C15 . 1.397(6) ?
    C14 H14A . 0.9500 ?
    C15 C16 . 1.357(7) ?
    C15 H15A . 0.9500 ?
    C16 C17 . 1.386(7) ?
    C16 H16A . 0.9500 ?
    C17 C18 . 1.392(6) ?
    C17 H17A . 0.9500 ?
    C18 H18A . 0.9500 ?
    C19 C20 . 1.379(6) ?
    C19 C24 . 1.398(5) ?
    C20 C21 . 1.390(6) ?
    C20 H20A . 0.9500 ?
    C21 C22 . 1.369(6) ?
    C21 H21A . 0.9500 ?
    C22 C23 . 1.376(6) ?
    C22 H22A . 0.9500 ?
    C23 C24 . 1.384(6) ?
    C23 H23A . 0.9500 ?
    C24 H24A . 0.9500 ?
loop_
    _geom_angle_atom_site_label_1
    _geom_angle_atom_site_label_2
    _geom_angle_atom_site_label_3
    _geom_angle_site_symmetry_1
    _geom_angle_site_symmetry_3
    _geom_angle
    _geom_angle_publ_flag
    C3 Mo1 C1 . . 81.02(16) ?
    C3 Mo1 C2 . . 109.86(16) ?
    C1 Mo1 C2 . . 79.28(17) ?
    C3 Mo1 C6 . . 106.33(16) ?
    C1 Mo1 C6 . . 91.77(17) ?
    C2 Mo1 C6 . . 140.66(16) ?
    C3 Mo1 C5 . . 141.90(15) ?
    C1 Mo1 C5 . . 93.04(16) ?
    C2 Mo1 C5 . . 105.82(15) ?
    C6 Mo1 C5 . . 35.87(14) ?
    C3 Mo1 C7 . . 92.95(15) ?
    C1 Mo1 C7 . . 122.26(17) ?
    C2 Mo1 C7 . . 151.56(16) ?
    C6 Mo1 C7 . . 35.08(16) ?
    C5 Mo1 C7 . . 58.61(15) ?
    C3 Mo1 C8 . . 113.36(15) ?
    C1 Mo1 C8 . . 149.29(16) ?
    C2 Mo1 C8 . . 117.21(16) ?
    C6 Mo1 C8 . . 58.71(16) ?
    C5 Mo1 C8 . . 58.52(15) ?
    C7 Mo1 C8 . . 35.02(15) ?
    C3 Mo1 C4 . . 148.50(15) ?
    C1 Mo1 C4 . . 124.20(15) ?
    C2 Mo1 C4 . . 94.55(15) ?
    C6 Mo1 C4 . . 59.16(14) ?
    C5 Mo1 C4 . . 35.09(14) ?
    C7 Mo1 C4 . . 58.64(14) ?
    C8 Mo1 C4 . . 35.36(13) ?
    C3 Mo1 Sn1 . . 71.39(11) ?
    C1 Mo1 Sn1 . . 129.99(12) ?
    C2 Mo1 Sn1 . . 72.45(11) ?
    C6 Mo1 Sn1 . . 135.31(13) ?
    C5 Mo1 Sn1 . . 133.76(11) ?
    C7 Mo1 Sn1 . . 100.50(12) ?
    C8 Mo1 Sn1 . . 80.70(10) ?
    C4 Mo1 Sn1 . . 98.79(10) ?
    O1 C1 Mo1 . . 179.4(4) ?
    O2 C2 Mo1 . . 175.7(4) ?
    O3 C3 Mo1 . . 175.6(3) ?
    C5 C4 C8 . . 107.1(4) ?
    C5 C4 C9 . . 127.1(4) ?
    C8 C4 C9 . . 125.3(4) ?
    C5 C4 Mo1 . . 71.0(2) ?
    C8 C4 Mo1 . . 72.2(2) ?
    C9 C4 Mo1 . . 128.7(3) ?
    C4 C5 C6 . . 108.7(4) ?
    C4 C5 Mo1 . . 73.9(2) ?
    C6 C5 Mo1 . . 71.7(2) ?
    C4 C5 H5A . . 125.7 ?
    C6 C5 H5A . . 125.7 ?
    Mo1 C5 H5A . . 120.5 ?
    C7 C6 C5 . . 107.4(4) ?
    C7 C6 Mo1 . . 73.4(2) ?
    C5 C6 Mo1 . . 72.4(2) ?
    C7 C6 H6A . . 126.3 ?
    C5 C6 H6A . . 126.3 ?
    Mo1 C6 H6A . . 119.8 ?
    C6 C7 C8 . . 108.9(4) ?
    C6 C7 Mo1 . . 71.6(2) ?
    C8 C7 Mo1 . . 73.2(2) ?
    C6 C7 H7A . . 125.5 ?
    C8 C7 H7A . . 125.5 ?
    Mo1 C7 H7A . . 121.3 ?
    C7 C8 C4 . . 107.9(4) ?
    C7 C8 Mo1 . . 71.7(2) ?
    C4 C8 Mo1 . . 72.4(2) ?
    C7 C8 H8A . . 126.0 ?
    C4 C8 H8A . . 126.0 ?
    Mo1 C8 H8A . . 121.5 ?
    C4 C9 C10 . . 109.1(3) ?
    C4 C9 H9A . . 109.9 ?
    C10 C9 H9A . . 109.9 ?
    C4 C9 H9B . . 109.9 ?
    C10 C9 H9B . . 109.9 ?
    H9A C9 H9B . . 108.3 ?
    N1 C10 C9 . . 114.0(3) ?
    N1 C10 H10A . . 108.8 ?
    C9 C10 H10A . . 108.8 ?
    N1 C10 H10B . . 108.8 ?
    C9 C10 H10B . . 108.8 ?
    H10A C10 H10B . . 107.6 ?
    C11 N1 C10 . . 112.1(3) ?
    C11 N1 C12 . . 109.4(3) ?
    C10 N1 C12 . . 110.0(3) ?
    N1 C11 H11A . . 109.5 ?
    N1 C11 H11B . . 109.5 ?
    H11A C11 H11B . . 109.5 ?
    N1 C11 H11C . . 109.5 ?
    H11A C11 H11C . . 109.5 ?
    H11B C11 H11C . . 109.5 ?
    N1 C12 H12A . . 109.5 ?
    N1 C12 H12B . . 109.5 ?
    H12A C12 H12B . . 109.5 ?
    N1 C12 H12C . . 109.5 ?
    H12A C12 H12C . . 109.5 ?
    H12B C12 H12C . . 109.5 ?
    C13 Sn1 C19 . . 106.86(14) ?
    C13 Sn1 Cl1 . . 100.30(11) ?
    C19 Sn1 Cl1 . . 101.25(11) ?
    C13 Sn1 Mo1 . . 116.32(10) ?
    C19 Sn1 Mo1 . . 120.34(11) ?
    Cl1 Sn1 Mo1 . . 108.86(3) ?
    C14 C13 C18 . . 118.4(4) ?
    C14 C13 Sn1 . . 122.3(3) ?
    C18 C13 Sn1 . . 119.3(3) ?
    C13 C14 C15 . . 121.0(4) ?
    C13 C14 H14A . . 119.5 ?
    C15 C14 H14A . . 119.5 ?
    C16 C15 C14 . . 120.0(4) ?
    C16 C15 H15A . . 120.0 ?
    C14 C15 H15A . . 120.0 ?
    C15 C16 C17 . . 120.5(4) ?
    C15 C16 H16A . . 119.8 ?
    C17 C16 H16A . . 119.8 ?
    C16 C17 C18 . . 119.8(4) ?
    C16 C17 H17A . . 120.1 ?
    C18 C17 H17A . . 120.1 ?
    C17 C18 C13 . . 120.4(4) ?
    C17 C18 H18A . . 119.8 ?
    C13 C18 H18A . . 119.8 ?
    C20 C19 C24 . . 117.8(4) ?
    C20 C19 Sn1 . . 122.2(3) ?
    C24 C19 Sn1 . . 119.8(3) ?
    C19 C20 C21 . . 121.1(4) ?
    C19 C20 H20A . . 119.4 ?
    C21 C20 H20A . . 119.4 ?
    C22 C21 C20 . . 120.4(4) ?
    C22 C21 H21A . . 119.8 ?
    C20 C21 H21A . . 119.8 ?
    C21 C22 C23 . . 119.6(4) ?
    C21 C22 H22A . . 120.2 ?
    C23 C22 H22A . . 120.2 ?
    C22 C23 C24 . . 120.3(4) ?
    C22 C23 H23A . . 119.9 ?
    C24 C23 H23A . . 119.9 ?
    C23 C24 C19 . . 120.9(4) ?
    C23 C24 H24A . . 119.6 ?
    C19 C24 H24A . . 119.6 ?
loop_
    _geom_torsion_atom_site_label_1
    _geom_torsion_atom_site_label_2
    _geom_torsion_atom_site_label_3
    _geom_torsion_atom_site_label_4
    _geom_torsion_site_symmetry_1
    _geom_torsion_site_symmetry_2
    _geom_torsion_site_symmetry_3
    _geom_torsion_site_symmetry_4
    _geom_torsion
    _geom_torsion_publ_flag
    C3 Mo1 C1 O1 . . . .  -15E1(4)
                                  ?
    C2 Mo1 C1 O1 . . . . 10E1(4)
                                ?
    C6 Mo1 C1 O1 . . . .  -5E1(4)
                                 ?
    C5 Mo1 C1 O1 . . . .  -1E1(4)
                                 ?
    C7 Mo1 C1 O1 . . . .  -6E1(4)
                                 ?
    C8 Mo1 C1 O1 . . . .  -3E1(4)
                                 ?
    C4 Mo1 C1 O1 . . . . 1E1(4)
                               ?
    Sn1 Mo1 C1 O1 . . . .  15E1(4)
                                  ?
    C3 Mo1 C2 O2 . . . . -157(5) ?
    C1 Mo1 C2 O2 . . . . -81(5) ?
    C6 Mo1 C2 O2 . . . . -1(5) ?
    C5 Mo1 C2 O2 . . . . 9(5) ?
    C7 Mo1 C2 O2 . . . . 61(5) ?
    C8 Mo1 C2 O2 . . . . 72(5) ?
    C4 Mo1 C2 O2 . . . . 43(5) ?
    Sn1 Mo1 C2 O2 . . . . 141(5) ?
    C1 Mo1 C3 O3 . . . . 98(4) ?
    C2 Mo1 C3 O3 . . . . 173(4) ?
    C6 Mo1 C3 O3 . . . . 9(4) ?
    C5 Mo1 C3 O3 . . . . 14(4) ?
    C7 Mo1 C3 O3 . . . . -24(4) ?
    C8 Mo1 C3 O3 . . . . -54(4) ?
    C4 Mo1 C3 O3 . . . . -48(4) ?
    Sn1 Mo1 C3 O3 . . . . -125(4) ?
    C3 Mo1 C4 C5 . . . . 107.3(3) ?
    C1 Mo1 C4 C5 . . . . -31.1(3) ?
    C2 Mo1 C4 C5 . . . . -111.3(3) ?
    C6 Mo1 C4 C5 . . . . 37.6(3) ?
    C7 Mo1 C4 C5 . . . . 78.8(3) ?
    C8 Mo1 C4 C5 . . . . 115.9(3) ?
    Sn1 Mo1 C4 C5 . . . . 175.8(2) ?
    C3 Mo1 C4 C8 . . . . -8.6(4) ?
    C1 Mo1 C4 C8 . . . . -147.0(3) ?
    C2 Mo1 C4 C8 . . . . 132.9(3) ?
    C6 Mo1 C4 C8 . . . . -78.2(3) ?
    C5 Mo1 C4 C8 . . . . -115.9(3) ?
    C7 Mo1 C4 C8 . . . . -37.0(2) ?
    Sn1 Mo1 C4 C8 . . . . 60.0(2) ?
    C3 Mo1 C4 C9 . . . . -129.9(4) ?
    C1 Mo1 C4 C9 . . . . 91.7(4) ?
    C2 Mo1 C4 C9 . . . . 11.6(4) ?
    C6 Mo1 C4 C9 . . . . 160.4(4) ?
    C5 Mo1 C4 C9 . . . . 122.8(5) ?
    C7 Mo1 C4 C9 . . . . -158.3(4) ?
    C8 Mo1 C4 C9 . . . . -121.3(5) ?
    Sn1 Mo1 C4 C9 . . . . -61.3(4) ?
    C8 C4 C5 C6 . . . . -0.1(4) ?
    C9 C4 C5 C6 . . . . 171.6(4) ?
    Mo1 C4 C5 C6 . . . . -63.8(3) ?
    C8 C4 C5 Mo1 . . . . 63.7(3) ?
    C9 C4 C5 Mo1 . . . . -124.6(4) ?
    C3 Mo1 C5 C4 . . . . -126.0(3) ?
    C1 Mo1 C5 C4 . . . . 154.7(3) ?
    C2 Mo1 C5 C4 . . . . 74.9(3) ?
    C6 Mo1 C5 C4 . . . . -116.5(4) ?
    C7 Mo1 C5 C4 . . . . -78.9(3) ?
    C8 Mo1 C5 C4 . . . . -37.6(2) ?
    Sn1 Mo1 C5 C4 . . . . -5.7(3) ?
    C3 Mo1 C5 C6 . . . . -9.5(4) ?
    C1 Mo1 C5 C6 . . . . -88.8(3) ?
    C2 Mo1 C5 C6 . . . . -168.5(3) ?
    C7 Mo1 C5 C6 . . . . 37.6(3) ?
    C8 Mo1 C5 C6 . . . . 78.9(3) ?
    C4 Mo1 C5 C6 . . . . 116.5(4) ?
    Sn1 Mo1 C5 C6 . . . . 110.8(3) ?
    C4 C5 C6 C7 . . . . -0.4(5) ?
    Mo1 C5 C6 C7 . . . . -65.5(3) ?
    C4 C5 C6 Mo1 . . . . 65.1(3) ?
    C3 Mo1 C6 C7 . . . . -71.1(3) ?
    C1 Mo1 C6 C7 . . . . -152.3(3) ?
    C2 Mo1 C6 C7 . . . . 132.6(3) ?
    C5 Mo1 C6 C7 . . . . 115.0(4) ?
    C8 Mo1 C6 C7 . . . . 36.7(2) ?
    C4 Mo1 C6 C7 . . . . 78.2(3) ?
    Sn1 Mo1 C6 C7 . . . . 8.7(3) ?
    C3 Mo1 C6 C5 . . . . 173.9(3) ?
    C1 Mo1 C6 C5 . . . . 92.7(3) ?
    C2 Mo1 C6 C5 . . . . 17.6(4) ?
    C7 Mo1 C6 C5 . . . . -115.0(4) ?
    C8 Mo1 C6 C5 . . . . -78.3(3) ?
    C4 Mo1 C6 C5 . . . . -36.8(2) ?
    Sn1 Mo1 C6 C5 . . . . -106.3(3) ?
    C5 C6 C7 C8 . . . . 0.7(5) ?
    Mo1 C6 C7 C8 . . . . -64.2(3) ?
    C5 C6 C7 Mo1 . . . . 64.9(3) ?
    C3 Mo1 C7 C6 . . . . 114.6(3) ?
    C1 Mo1 C7 C6 . . . . 33.4(3) ?
    C2 Mo1 C7 C6 . . . . -101.3(4) ?
    C5 Mo1 C7 C6 . . . . -38.5(2) ?
    C8 Mo1 C7 C6 . . . . -117.2(4) ?
    C4 Mo1 C7 C6 . . . . -79.8(3) ?
    Sn1 Mo1 C7 C6 . . . . -173.8(2) ?
    C3 Mo1 C7 C8 . . . . -128.2(3) ?
    C1 Mo1 C7 C8 . . . . 150.6(2) ?
    C2 Mo1 C7 C8 . . . . 15.9(5) ?
    C6 Mo1 C7 C8 . . . . 117.2(4) ?
    C5 Mo1 C7 C8 . . . . 78.7(3) ?
    C4 Mo1 C7 C8 . . . . 37.4(2) ?
    Sn1 Mo1 C7 C8 . . . . -56.6(2) ?
    C6 C7 C8 C4 . . . . -0.8(4) ?
    Mo1 C7 C8 C4 . . . . -63.9(3) ?
    C6 C7 C8 Mo1 . . . . 63.1(3) ?
    C5 C4 C8 C7 . . . . 0.5(4) ?
    C9 C4 C8 C7 . . . . -171.4(4) ?
    Mo1 C4 C8 C7 . . . . 63.4(3) ?
    C5 C4 C8 Mo1 . . . . -62.9(3) ?
    C9 C4 C8 Mo1 . . . . 125.2(4) ?
    C3 Mo1 C8 C7 . . . . 58.8(3) ?
    C1 Mo1 C8 C7 . . . . -54.5(4) ?
    C2 Mo1 C8 C7 . . . . -171.6(3) ?
    C6 Mo1 C8 C7 . . . . -36.7(2) ?
    C5 Mo1 C8 C7 . . . . -79.0(3) ?
    C4 Mo1 C8 C7 . . . . -116.4(4) ?
    Sn1 Mo1 C8 C7 . . . . 123.7(2) ?
    C3 Mo1 C8 C4 . . . . 175.1(2) ?
    C1 Mo1 C8 C4 . . . . 61.9(4) ?
    C2 Mo1 C8 C4 . . . . -55.2(3) ?
    C6 Mo1 C8 C4 . . . . 79.6(3) ?
    C5 Mo1 C8 C4 . . . . 37.3(2) ?
    C7 Mo1 C8 C4 . . . . 116.4(4) ?
    Sn1 Mo1 C8 C4 . . . . -119.9(2) ?
    C5 C4 C9 C10 . . . . -84.0(5) ?
    C8 C4 C9 C10 . . . . 86.2(5) ?
    Mo1 C4 C9 C10 . . . . -178.8(3) ?
    C4 C9 C10 N1 . . . . -172.7(3) ?
    C9 C10 N1 C11 . . . . -71.6(4) ?
    C9 C10 N1 C12 . . . . 166.5(4) ?
    C3 Mo1 Sn1 C13 . . . . 69.08(17) ?
    C1 Mo1 Sn1 C13 . . . . 129.3(2) ?
    C2 Mo1 Sn1 C13 . . . . -172.07(17) ?
    C6 Mo1 Sn1 C13 . . . . -25.59(19) ?
    C5 Mo1 Sn1 C13 . . . . -76.73(19) ?
    C7 Mo1 Sn1 C13 . . . . -20.51(16) ?
    C8 Mo1 Sn1 C13 . . . . -49.54(16) ?
    C4 Mo1 Sn1 C13 . . . . -80.05(15) ?
    C3 Mo1 Sn1 C19 . . . . -62.57(17) ?
    C1 Mo1 Sn1 C19 . . . . -2.39(19) ?
    C2 Mo1 Sn1 C19 . . . . 56.28(17) ?
    C6 Mo1 Sn1 C19 . . . . -157.24(19) ?
    C5 Mo1 Sn1 C19 . . . . 151.62(19) ?
    C7 Mo1 Sn1 C19 . . . . -152.15(16) ?
    C8 Mo1 Sn1 C19 . . . . 178.81(16) ?
    C4 Mo1 Sn1 C19 . . . . 148.31(16) ?
    C3 Mo1 Sn1 Cl1 . . . . -178.60(12) ?
    C1 Mo1 Sn1 Cl1 . . . . -118.42(16) ?
    C2 Mo1 Sn1 Cl1 . . . . -59.75(12) ?
    C6 Mo1 Sn1 Cl1 . . . . 86.73(15) ?
    C5 Mo1 Sn1 Cl1 . . . . 35.59(15) ?
    C7 Mo1 Sn1 Cl1 . . . . 91.81(11) ?
    C8 Mo1 Sn1 Cl1 . . . . 62.78(11) ?
    C4 Mo1 Sn1 Cl1 . . . . 32.28(10) ?
    C19 Sn1 C13 C14 . . . . -123.0(3) ?
    Cl1 Sn1 C13 C14 . . . . -17.8(3) ?
    Mo1 Sn1 C13 C14 . . . . 99.3(3) ?
    C19 Sn1 C13 C18 . . . . 54.6(3) ?
    Cl1 Sn1 C13 C18 . . . . 159.8(3) ?
    Mo1 Sn1 C13 C18 . . . . -83.1(3) ?
    C18 C13 C14 C15 . . . . -0.5(6) ?
    Sn1 C13 C14 C15 . . . . 177.1(3) ?
    C13 C14 C15 C16 . . . . -0.9(7) ?
    C14 C15 C16 C17 . . . . 1.7(7) ?
    C15 C16 C17 C18 . . . . -1.2(7) ?
    C16 C17 C18 C13 . . . . -0.2(7) ?
    C14 C13 C18 C17 . . . . 1.1(6) ?
    Sn1 C13 C18 C17 . . . . -176.6(3) ?
    C13 Sn1 C19 C20 . . . . -96.5(4) ?
    Cl1 Sn1 C19 C20 . . . . 158.9(3) ?
    Mo1 Sn1 C19 C20 . . . . 39.0(4) ?
    C13 Sn1 C19 C24 . . . . 78.2(3) ?
    Cl1 Sn1 C19 C24 . . . . -26.4(3) ?
    Mo1 Sn1 C19 C24 . . . . -146.3(3) ?
    C24 C19 C20 C21 . . . . 0.3(7) ?
    Sn1 C19 C20 C21 . . . . 175.1(3) ?
    C19 C20 C21 C22 . . . . -0.4(7) ?
    C20 C21 C22 C23 . . . . 0.9(7) ?
    C21 C22 C23 C24 . . . . -1.2(7) ?
    C22 C23 C24 C19 . . . . 1.0(6) ?
    C20 C19 C24 C23 . . . . -0.6(6) ?
    Sn1 C19 C24 C23 . . . . -175.5(3) ?
data_global
_journal_data_validation_number     ?
_journal_date_recd_electronic     2009-04-02
_journal_date_accepted     2009-04-16
_journal_name_full     'Acta Crystallographica, Section E'
_journal_year     2009
_journal_volume     65
_journal_issue      5
_journal_page_first     m558
_journal_page_last     m559
_journal_paper_category     QM
_journal_coeditor_code     SI2168
_publ_contact_author_name     'Paul J. Fischer'
_publ_contact_author_address
;
Chemistry Department
Macalester College
1600 Grand Avenue
Saint Paul, MN 55105 (USA)
;
_publ_contact_author_email     fischer@macalester.edu
_publ_contact_author_fax     '651 696 6432'
_publ_contact_author_phone     '651 696 6585'
_publ_section_title
;\
Tricarbonyl(chlorodiphenylstannyl){\h^5^-[2-\
(dimethylamino)ethyl]cyclopentadienyl}molybdenum
;
loop_
    _publ_author_name
    _publ_author_address
    'Fischer, Paul J.'
;
Chemistry Department
Macalester College
1600 Grand Avenue
Saint Paul, MN 55105
USA
;
    'Krohn, Kristina M.'
;
Chemistry Department
Macalester College
1600 Grand Avenue
Saint Paul, MN 55105
USA
;
    'Young Jr, Victor G.'
;
X-ray Crystallographic Laboratory
Department of Chemistry
University of Minnesota
207 Pleasant Street SE
Minneapolis, MN 55455
USA
;
_exptl_special_details
