# Supplementary material for: Tricarbonyl(chlorodiphenylstannyl){η5-[2-(dimethylamino)ethyl]cyclopenta­dienyl}molybdenum
Source: Acta Crystallogr Sect E Struct Rep Online. 2009 Apr 25;65(Pt 5):m558–9. doi: 10.1107/S1600536809014329 (PMC2977605; doi:10.1107/S1600536809014329)
Supplement: Supplementary file 2 [file e-65-0m558-Isup2.hkl]

# 
# h,k,l, Fc-squared, Fo-squared, sigma(Fo-squared) and status flag 
# 
data_I
_shelx_title ' 04274a in P-1' 
_shelx_refln_list_code          4 
_shelx_F_calc_maximum      181.54 
_exptl_crystal_F_000       616.00 
_reflns_d_resolution_high  0.7689 
 
loop_ 
 _symmetry_equiv_pos_as_xyz 
 'x, y, z' 
 '-x, -y, -z' 
 
_cell_length_a     8.8096 
_cell_length_b     9.3458 
_cell_length_c    16.1258 
_cell_angle_alpha  89.392 
_cell_angle_beta   85.269 
_cell_angle_gamma  63.856 
 
_shelx_F_squared_multiplier     1.000 
 
loop_ 
 _refln_index_h 
 _refln_index_k 
 _refln_index_l 
 _refln_F_squared_calc 
 _refln_F_squared_meas 
 _refln_F_squared_sigma 
 _refln_observed_status 
   1   0   0    14276.16    16210.50    430.41 o 
   2   0   0      176.58      179.96     12.82 o 
   3   0   0     5877.63     5894.32    166.47 o 
   4   0   0     4881.43     4812.00    142.05 o 
   5   0   0      903.77      879.28     41.92 o 
   6   0   0      720.87      682.95     48.89 o 
   7   0   0       48.25        2.71     32.10 o 
   8   0   0      141.58       53.45     38.26 o 
   9   0   0      619.17      619.25     88.06 o 
  10   0   0        1.57       -7.78     96.34 o 
  -9   1   0       98.59       53.54     93.41 o 
  -8   1   0       15.53      -37.47     44.27 o 
  -7   1   0      855.80      859.98     64.21 o 
  -6   1   0     2039.63     1995.53     93.92 o 
  -5   1   0     3515.07     3401.25    111.62 o 
  -4   1   0     2236.89     2277.49     77.58 o 
  -3   1   0    14178.83    14251.18    388.56 o 
  -2   1   0    11902.63    12664.74    342.99 o 
  -1   1   0     2695.69     3049.62     86.98 o 
   0   1   0     4192.77     4839.43    131.21 o 
   1   1   0     6950.82     7508.41    201.09 o 
   2   1   0     8987.99     9293.55    250.60 o 
   3   1   0     1347.32     1380.00     46.69 o 
   4   1   0       23.86       25.80     12.79 o 
   5   1   0     1243.03     1142.45     47.08 o 
   6   1   0     3075.31     3253.10    129.00 o 
   7   1   0       19.89       47.54     32.57 o 
   8   1   0     1333.54     1297.29     79.79 o 
   9   1   0     2274.32     2474.17    155.06 o 
  10   1   0     1007.46      957.44    111.26 o 
  -9   2   0      624.65      642.27    135.33 o 
  -8   2   0      583.11      513.26     83.29 o 
  -7   2   0      184.12      157.28     54.61 o 
  -6   2   0      278.35      284.12     41.93 o 
  -5   2   0     6452.14     6674.55    201.81 o 
  -4   2   0     2441.56     2642.38     90.37 o 
  -3   2   0     1756.07     1738.39     62.19 o 
  -2   2   0     6659.77     7068.03    199.32 o 
  -1   2   0        3.41       14.38      8.64 o 
   0   2   0     1552.08     1565.81     48.35 o 
   1   2   0      280.07      282.75     14.62 o 
   2   2   0     1420.78     1514.46     48.31 o 
   3   2   0     3179.74     3143.28     93.01 o 
   4   2   0      398.50      419.78     23.63 o 
   5   2   0      115.09      117.95     18.44 o 
   6   2   0     8504.02     8362.28    285.21 o 
   7   2   0     4543.82     4049.99    159.50 o 
   8   2   0        4.33       -6.80     36.89 o 
   9   2   0      507.36      517.17     79.97 o 
  10   2   0      454.68      501.27     88.46 o 
  -8   3   0     2017.97     2029.71    143.89 o 
  -7   3   0      812.13      710.60     88.53 o 
  -6   3   0      178.95      103.90     47.45 o 
  -5   3   0     1068.98     1056.92     54.35 o 
  -4   3   0      783.86      813.29     44.70 o 
  -3   3   0      241.65      221.28     25.70 o 
  -2   3   0     1946.43     2161.57     73.10 o 
  -1   3   0     1235.64     1230.36     45.17 o 
   0   3   0     2490.01     2572.31     78.81 o 
   1   3   0    14059.04    14557.50    392.64 o 
   2   3   0     1259.11     1295.84     45.24 o 
   3   3   0    12286.23    11971.78    326.59 o 
   4   3   0    13281.30    13116.58    359.76 o 
   5   3   0     4194.42     4415.39    134.39 o 
   6   3   0       84.08       68.23     26.41 o 
   7   3   0     5160.23     5410.94    200.08 o 
   8   3   0      496.04      495.74     54.35 o 
   9   3   0      514.39      460.43     73.57 o 
  10   3   0        0.83       -8.28     59.58 o 
  11   3   0       50.72       43.16     77.97 o 
  -8   4   0      251.45      397.27     94.13 o 
  -7   4   0      442.79      447.14     81.81 o 
  -6   4   0        2.06       60.53     52.64 o 
  -5   4   0      105.43       80.48     35.80 o 
  -4   4   0      100.62      165.18     35.47 o 
  -3   4   0     1097.32     1015.29     49.22 o 
  -2   4   0     6664.69     6819.27    199.47 o 
  -1   4   0       65.97       85.70     16.80 o 
   0   4   0     1592.57     1587.05     57.02 o 
   1   4   0    13900.24    14108.85    384.62 o 
   2   4   0    14845.41    14840.91    404.24 o 
   3   4   0      213.16      236.10     21.67 o 
   4   4   0     7709.33     7480.33    213.92 o 
   5   4   0     3099.66     3186.79    103.24 o 
   6   4   0      812.08      724.98     39.03 o 
   7   4   0      288.37      346.09     42.48 o 
   8   4   0      268.32      201.21     53.62 o 
   9   4   0      919.81     1093.59     96.77 o 
  10   4   0      567.72      534.87     88.35 o 
  11   4   0        0.18      -73.25     73.25 o 
  -7   5   0       12.14       58.14    109.16 o 
  -6   5   0      541.64      612.96     86.51 o 
  -5   5   0      990.92      981.10     72.31 o 
  -4   5   0      977.44      970.73     67.46 o 
  -3   5   0     1358.94     1307.66     73.28 o 
  -2   5   0    10154.35     9808.33    347.51 o 
  -1   5   0     9631.57    10384.18    343.07 o 
   0   5   0      128.64      104.02     18.92 o 
   1   5   0      160.20      170.21     19.75 o 
   2   5   0    10419.58    10376.99    289.88 o 
   3   5   0      218.96      180.89     21.28 o 
   4   5   0     1262.28     1195.42     50.66 o 
   5   5   0      922.43      971.06     46.29 o 
   6   5   0      568.97      616.57     40.54 o 
   7   5   0      307.21      287.49     40.58 o 
   8   5   0      147.46      215.90     54.19 o 
   9   5   0     1353.87     1224.73    104.47 o 
  10   5   0     1581.36     1545.32    123.26 o 
  11   5   0      667.51      549.04     98.22 o 
  -6   6   0       76.10      245.44    117.76 o 
  -5   6   0     1900.17     1851.17    131.06 o 
  -4   6   0     2574.08     2615.17    124.52 o 
  -3   6   0     2913.03     2666.45    121.70 o 
  -2   6   0        2.20      -29.54     29.54 o 
  -1   6   0     6007.21     5950.22    214.43 o 
   0   6   0     2430.58     2604.15    108.08 o 
   1   6   0      129.72      131.07     21.42 o 
   2   6   0       26.98       20.85     18.85 o 
   3   6   0        4.00       -7.12     17.40 o 
   4   6   0     3428.39     3184.62    106.09 o 
   5   6   0     1326.12     1386.58     61.65 o 
   6   6   0      424.01      441.10     36.57 o 
   7   6   0      363.82      341.63     45.84 o 
   8   6   0     4233.63     3733.55    193.79 o 
   9   6   0      474.77      692.89     87.92 o 
  10   6   0      982.39     1187.91    110.68 o 
  11   6   0     1045.12     1161.13    120.76 o 
  -5   7   0       26.88        0.94     73.17 o 
  -4   7   0     1075.16     1204.53    106.74 o 
  -3   7   0      666.91      755.91     90.01 o 
  -2   7   0      377.45      414.33     53.41 o 
  -1   7   0      106.36      135.92     38.64 o 
   0   7   0        7.43        9.88     29.41 o 
   1   7   0     1686.40     1687.18     82.89 o 
   2   7   0     1629.02     1597.68     68.26 o 
   3   7   0      206.03      209.42     28.08 o 
   4   7   0     3209.44     3085.65    106.92 o 
   5   7   0     6426.01     6567.34    201.02 o 
   6   7   0      596.32      634.17     44.01 o 
   7   7   0        5.79        7.81     28.73 o 
   8   7   0     1728.56     1697.63    115.81 o 
   9   7   0      663.99      724.58     88.68 o 
  10   7   0       72.89      118.40     64.62 o 
  11   7   0        4.19       44.43     74.62 o 
  -4   8   0      145.20      188.81     80.05 o 
  -3   8   0       34.03       34.06     67.53 o 
  -2   8   0      372.66      415.99     77.55 o 
  -1   8   0     1018.70     1019.59     93.81 o 
   0   8   0      309.66      463.58     70.86 o 
   1   8   0     3893.50     3678.63    150.03 o 
   2   8   0     4908.91     4588.80    175.07 o 
   3   8   0     3212.62     3155.17    113.97 o 
   4   8   0      205.91      177.81     34.03 o 
   5   8   0     1332.81     1451.94     68.98 o 
   6   8   0     3906.17     3858.22    134.24 o 
   7   8   0       73.12       51.16     40.39 o 
   8   8   0       27.19      -48.28     48.28 o 
   9   8   0       12.48       53.81     57.00 o 
  10   8   0      554.79      532.67     87.30 o 
  11   8   0      384.13      398.86     91.21 o 
  -3   9   0      152.47      143.59     84.05 o 
  -2   9   0       93.38      155.90     76.20 o 
  -1   9   0     2118.06     2125.18    147.94 o 
   0   9   0     5766.37     6014.22    291.32 o 
   1   9   0      589.10      704.27     86.00 o 
   2   9   0      750.04      801.66     83.22 o 
   3   9   0     2317.95     2108.27    129.83 o 
   4   9   0     1028.44     1025.33     85.17 o 
   5   9   0       15.44       27.08     39.22 o 
   6   9   0       66.70       -5.56     34.83 o 
   7   9   0      973.89     1037.66     72.99 o 
   8   9   0      329.87      300.19     70.34 o 
   9   9   0      380.22      316.90     76.48 o 
  10   9   0      138.94      103.60     75.37 o 
  -1  10   0      113.45      -67.86     67.86 o 
   0  10   0     1118.24     1017.46    115.74 o 
   1  10   0     1714.65     1849.18    134.93 o 
   2  10   0        4.76       38.22     61.79 o 
   3  10   0        9.12       -1.66     51.15 o 
   4  10   0       44.14       68.36     75.55 o 
   5  10   0       40.30      -52.11     52.11 o 
   6  10   0      789.51      834.97     89.29 o 
   8  10   0     1558.59     1636.70    125.50 o 
   9  10   0     1175.55     1062.30    110.83 o 
   1  11   0      130.82      137.65     76.32 o 
   2  11   0      222.38      232.30     80.72 o 
   3  11   0      439.17      327.45     83.36 o 
   4  11   0        0.33       -1.31     60.40 o 
   5  11   0      411.24      417.29     85.71 o 
   6  11   0     2090.24     2281.75    152.56 o 
   4  12   0     1002.76     1213.53    129.36 o 
   5  12   0        8.81       -2.35     86.14 o 
   6  12   0      332.06      220.97     89.37 o 
  -6 -12   1      647.45      786.77    154.15 o 
  -5 -12   1     2615.65     2498.71    169.65 o 
  -4 -12   1     1728.67     1680.14    142.19 o 
  -6 -11   1       26.49      -37.00     90.55 o 
  -5 -11   1      265.05      358.25     79.96 o 
  -4 -11   1      833.95      985.12    113.64 o 
  -3 -11   1      490.03      381.84     83.62 o 
  -2 -11   1      220.00      260.61     81.51 o 
  -1 -11   1       20.46        6.34     71.66 o 
  -9 -10   1      512.17      493.14     91.53 o 
  -8 -10   1       60.15       77.20     64.14 o 
  -7 -10   1     1112.33     1323.59    106.27 o 
  -6 -10   1      120.36      120.24     87.04 o 
  -5 -10   1       17.97      -11.74     55.49 o 
  -4 -10   1       52.12      -43.36     49.94 o 
  -3 -10   1       28.20      -49.97     49.97 o 
  -2 -10   1      457.92      393.58     79.10 o 
  -1 -10   1      365.14      418.08     80.94 o 
   0 -10   1      151.14       97.65     68.49 o 
   1 -10   1     1437.70     1545.35    131.13 o 
 -10  -9   1      468.26      393.98     92.65 o 
  -9  -9   1      413.57      290.94     78.85 o 
  -8  -9   1      339.69      325.60     69.97 o 
  -7  -9   1      285.76      312.16     65.03 o 
  -6  -9   1       86.62       70.95     33.08 o 
  -5  -9   1     1962.04     1864.28     96.91 o 
  -4  -9   1     1909.05     1829.52     96.08 o 
  -3  -9   1       21.13        0.62     31.01 o 
  -2  -9   1     2019.82     1915.85    125.42 o 
  -1  -9   1     4262.01     4241.47    218.44 o 
   0  -9   1      822.99      851.02     93.81 o 
   1  -9   1        0.55      -56.84     56.84 o 
   2  -9   1      638.93      726.50    103.64 o 
   3  -9   1      645.57      733.40    110.61 o 
 -10  -8   1        1.48        6.29     67.64 o 
  -9  -8   1       13.52      -22.57     54.48 o 
  -8  -8   1      522.67      585.93     81.45 o 
  -7  -8   1     1430.02     1394.71    101.47 o 
  -6  -8   1      231.61      216.14     35.98 o 
  -5  -8   1     2234.90     2232.10     80.44 o 
  -4  -8   1     2519.36     2647.98    116.97 o 
  -3  -8   1     2851.47     2741.25    119.17 o 
  -2  -8   1      180.45       99.73     36.37 o 
  -1  -8   1     2638.54     2569.21    115.42 o 
   0  -8   1     1864.30     1799.20     93.95 o 
   1  -8   1       12.11       43.37     53.85 o 
   2  -8   1        0.59       36.38     56.66 o 
   3  -8   1        0.28       31.60     62.82 o 
   4  -8   1      235.15      211.05     80.37 o 
 -11  -7   1       48.62       38.66     83.26 o 
 -10  -7   1     1046.01      949.78    104.14 o 
  -9  -7   1      355.28      428.06     71.87 o 
  -8  -7   1      269.52      301.78     61.04 o 
  -7  -7   1     5094.25     4930.96    234.95 o 
  -6  -7   1     7081.77     6691.21    205.39 o 
  -5  -7   1     1641.42     1570.72     68.15 o 
  -4  -7   1     1978.98     2025.37     78.88 o 
  -3  -7   1     1520.91     1603.17     66.34 o 
  -2  -7   1     2045.01     2107.62     95.61 o 
  -1  -7   1       82.02       97.49     26.82 o 
   0  -7   1     1459.70     1439.44     77.44 o 
   1  -7   1      357.72      312.80     46.54 o 
   2  -7   1      873.51      839.06     65.01 o 
   3  -7   1        5.02      -38.59     38.59 o 
   4  -7   1      122.52      194.11     66.47 o 
   5  -7   1     1858.17     1980.53    215.29 o 
 -11  -6   1       20.46      -13.68     74.21 o 
 -10  -6   1     1476.38     1565.48    126.65 o 
  -9  -6   1     4885.64     4716.75    237.88 o 
  -8  -6   1     1275.49     1136.81     92.58 o 
  -7  -6   1       15.12      -12.98     37.24 o 
  -6  -6   1     1956.76     1984.40     77.91 o 
  -5  -6   1     4745.56     4945.67    154.91 o 
  -4  -6   1       20.32       -5.71     19.40 o 
  -3  -6   1      398.21      407.24     32.88 o 
  -2  -6   1       95.50       47.85     20.29 o 
  -1  -6   1      546.00      550.74     32.85 o 
   0  -6   1     3646.25     3628.44    140.13 o 
   1  -6   1       33.01       60.87     27.90 o 
   2  -6   1     1854.84     2056.52     98.79 o 
   3  -6   1     3137.92     3205.98    138.72 o 
   4  -6   1     1069.37     1118.96     77.08 o 
   5  -6   1      208.11      188.79     54.70 o 
   6  -6   1     1443.27     1828.62    204.52 o 
 -11  -5   1      513.60      508.10     96.44 o 
 -10  -5   1      193.04       84.85     62.77 o 
  -9  -5   1     2069.00     1826.59    127.67 o 
  -8  -5   1     1103.02     1075.67     88.17 o 
  -7  -5   1      134.38      179.16     35.16 o 
  -6  -5   1      268.97      274.19     30.40 o 
  -5  -5   1      374.15      370.93     27.39 o 
  -4  -5   1      294.42      263.68     26.35 o 
  -3  -5   1     4645.15     4757.33    144.07 o 
  -2  -5   1       16.59        3.87     14.35 o 
  -1  -5   1     7693.40     7807.89    223.10 o 
   0  -5   1     8898.65     9059.00    282.22 o 
   1  -5   1     6541.53     6887.57    237.66 o 
   2  -5   1       13.34       -8.93     26.33 o 
   3  -5   1     1478.17     1394.96     76.06 o 
   4  -5   1      585.94      722.30     59.51 o 
   5  -5   1       55.83       10.67     39.82 o 
   6  -5   1       93.08      119.22     63.55 o 
   7  -5   1        6.07       -5.93    106.83 o 
 -11  -4   1      425.04      486.09     94.28 o 
 -10  -4   1      265.85      338.38     80.00 o 
  -9  -4   1       32.31      -42.35     49.72 o 
  -8  -4   1       12.04       26.35     40.89 o 
  -7  -4   1     1271.93     1258.33     70.79 o 
  -6  -4   1     2805.28     2746.38     94.35 o 
  -5  -4   1      451.58      409.63     28.80 o 
  -4  -4   1     3069.51     3010.49     96.23 o 
  -3  -4   1    19831.45    19722.25    534.22 o 
  -2  -4   1    11205.67    10987.03    303.35 o 
  -1  -4   1      464.94      499.39     25.91 o 
   0  -4   1     3337.88     3412.09    103.42 o 
   1  -4   1     9258.09     9638.10    270.22 o 
   2  -4   1      571.69      555.11     32.74 o 
   3  -4   1      166.92      164.15     31.35 o 
   4  -4   1      757.73      769.53     54.49 o 
   5  -4   1      233.31      326.85     48.08 o 
   6  -4   1      927.02      969.47     91.49 o 
   7  -4   1       55.57       -6.08     61.41 o 
   8  -4   1      567.43      660.51    108.22 o 
 -11  -3   1       22.66        5.94     73.63 o 
 -10  -3   1      168.88      144.43     70.09 o 
  -9  -3   1      330.59      396.33     73.32 o 
  -8  -3   1      788.74      829.66     80.94 o 
  -7  -3   1      240.88      335.25     42.09 o 
  -6  -3   1     7526.83     7496.59    224.62 o 
  -5  -3   1    12888.67    12612.06    350.15 o 
  -4  -3   1     8743.82     8636.80    242.61 o 
  -3  -3   1     4698.56     4715.34    137.06 o 
  -2  -3   1    14654.31    14346.43    387.95 o 
  -1  -3   1     3784.61     3947.36    114.48 o 
   0  -3   1     2377.03     2477.13     75.92 o 
   1  -3   1      231.47      250.15     18.47 o 
   2  -3   1       77.56       98.60     16.82 o 
   3  -3   1     3286.28     3253.68    110.28 o 
   4  -3   1     1791.23     1857.49     71.76 o 
   5  -3   1      127.47      129.53     32.14 o 
   6  -3   1     3077.80     3141.88    171.71 o 
   7  -3   1     2352.62     2301.77    145.26 o 
   8  -3   1        0.17      -14.39     64.96 o 
 -10  -2   1        0.62       -9.73     64.84 o 
  -9  -2   1      545.61      505.46     78.41 o 
  -8  -2   1     6070.57     6070.84    284.64 o 
  -7  -2   1     2858.31     3133.56    152.78 o 
  -6  -2   1      249.74      309.66     27.61 o 
  -5  -2   1     4225.85     4309.80    131.50 o 
  -4  -2   1     5758.96     5629.81    162.72 o 
  -3  -2   1     3377.75     3239.87     96.37 o 
  -2  -2   1    13864.70    14769.47    395.39 o 
  -1  -2   1       59.18       71.29      8.98 o 
   0  -2   1      105.49      149.47     15.69 o 
   1  -2   1      310.16      308.87     16.71 o 
   2  -2   1        2.04       -8.42     10.87 o 
   3  -2   1     7354.42     7458.94    212.98 o 
   4  -2   1    10532.36    10235.96    290.49 o 
   5  -2   1      389.88      357.07     34.17 o 
   6  -2   1        0.89        8.72     32.68 o 
   7  -2   1     1403.57     1386.40    104.90 o 
   8  -2   1     1353.42     1395.03    111.59 o 
   9  -2   1        8.42      -64.65     64.65 o 
 -10  -1   1     1168.78     1237.45    120.98 o 
  -9  -1   1      351.72      269.23     69.91 o 
  -8  -1   1      293.44      319.96     59.40 o 
  -7  -1   1     2795.02     2836.17    121.38 o 
  -6  -1   1        4.00       12.35     22.97 o 
  -5  -1   1     1044.25     1008.71     44.55 o 
  -4  -1   1      197.04      197.88     19.56 o 
  -3  -1   1      236.17      239.74     16.94 o 
  -2  -1   1      162.55      158.43     11.81 o 
  -1  -1   1      259.76      266.83     11.50 o 
   0  -1   1     3563.79     4007.20    127.59 o 
   1  -1   1    27342.45    28674.22    759.81 o 
   2  -1   1    15305.81    16416.33    441.28 o 
   3  -1   1       81.44       94.55     14.59 o 
   4  -1   1    11032.34    10621.77    296.99 o 
   5  -1   1     4627.96     4800.44    148.66 o 
   6  -1   1      301.87      253.40     39.36 o 
   7  -1   1       66.84       40.90     35.81 o 
   8  -1   1       81.68      150.89     46.01 o 
   9  -1   1      230.27       35.42     65.89 o 
 -10   0   1      758.71     1016.59    118.09 o 
  -9   0   1      352.63      393.91     78.81 o 
  -8   0   1      296.41      265.14     48.88 o 
  -7   0   1      121.61      159.69     39.72 o 
  -6   0   1       55.93       60.05     23.01 o 
  -5   0   1     4850.10     4588.29    141.51 o 
  -4   0   1     2882.40     2948.55     93.81 o 
  -3   0   1      151.36      130.69     14.58 o 
  -2   0   1     8423.35     8539.27    232.71 o 
  -1   0   1    32956.73    36131.50    954.69 o 
   1   0   1     9115.79     9817.87    261.76 o 
   2   0   1       51.52       62.34      8.80 o 
   3   0   1     9287.77     9213.88    254.21 o 
   4   0   1       57.74       43.49     13.88 o 
   5   0   1       22.53       22.76     16.23 o 
   6   0   1      444.47      416.89     40.94 o 
   7   0   1      333.15      386.72     47.55 o 
   8   0   1       21.95      -36.86     36.86 o 
   9   0   1      818.40      871.11     82.46 o 
  10   0   1     1925.66     1737.81    197.19 o 
  -9   1   1        5.77      -14.53     91.56 o 
  -8   1   1     1165.97     1156.36     81.52 o 
  -7   1   1      729.37      626.58     56.55 o 
  -6   1   1        5.32        7.68     28.66 o 
  -5   1   1     4458.10     4379.25    138.36 o 
  -4   1   1    15475.59    14636.96    404.03 o 
  -3   1   1     2153.86     2183.54     72.23 o 
  -2   1   1     2299.72     2673.67     81.52 o 
  -1   1   1    17369.18    18820.65    501.92 o 
   0   1   1    12413.97    13831.80    368.04 o 
   1   1   1      497.88      438.97     19.33 o 
   2   1   1        4.78       -2.55      8.71 o 
   3   1   1     2782.88     2908.88     86.80 o 
   4   1   1     1678.08     1702.65     52.32 o 
   5   1   1     1976.55     1969.51     69.31 o 
   6   1   1      642.16      734.01     51.46 o 
   7   1   1     3625.08     3510.85    143.93 o 
   8   1   1     3468.28     3423.26    147.00 o 
   9   1   1       85.34      124.33     49.08 o 
  10   1   1      717.64      780.74    102.99 o 
  -9   2   1       82.93       83.78    120.42 o 
  -8   2   1     1121.01     1033.14    100.56 o 
  -7   2   1     3806.02     3858.61    160.80 o 
  -6   2   1     3526.45     3521.84    144.54 o 
  -5   2   1      359.88      490.06     39.60 o 
  -4   2   1     4790.22     4768.64    147.18 o 
  -3   2   1     2562.03     2375.52     79.89 o 
  -2   2   1     3184.98     3140.68     96.26 o 
  -1   2   1     7419.57     8306.16    228.66 o 
   0   2   1      210.95      226.68     13.58 o 
   1   2   1    11465.62    12071.95    324.57 o 
   2   2   1    23198.58    22876.38    546.04 o 
   3   2   1       50.50       32.25      9.85 o 
   4   2   1     3579.68     3747.83    112.42 o 
   5   2   1    15061.03    15089.41    371.90 o 
   6   2   1     3433.78     3263.54    128.68 o 
   7   2   1     1021.32     1165.07     72.23 o 
   8   2   1     2761.61     2725.85    125.32 o 
   9   2   1     2610.48     2507.05    154.30 o 
  10   2   1      357.53      458.19     84.34 o 
  -8   3   1        7.78      -39.71     92.40 o 
  -7   3   1      410.60      560.35     80.51 o 
  -6   3   1     2498.06     2470.81    142.01 o 
  -5   3   1     1179.11     1379.64     64.65 o 
  -4   3   1        4.77        0.58     20.79 o 
  -3   3   1     2915.24     3176.17    104.00 o 
  -2   3   1     1271.11     1176.63     47.01 o 
  -1   3   1     1966.55     2034.73     70.25 o 
   0   3   1     1027.11      952.99     35.88 o 
   1   3   1      603.22      536.86     23.63 o 
   2   3   1     5011.22     4753.57    136.12 o 
   3   3   1    11304.91    11126.36    304.94 o 
   4   3   1     4195.19     4529.10    134.46 o 
   5   3   1      785.59      777.56     36.17 o 
   6   3   1     5473.41     5156.70    187.51 o 
   7   3   1       57.90       84.62     31.09 o 
   8   3   1       93.97      102.78     38.75 o 
   9   3   1       15.73      -48.60     48.60 o 
  10   3   1        5.16       64.34     63.61 o 
  11   3   1      202.21      139.91     80.28 o 
  -7   4   1       24.17       -2.24     65.61 o 
  -6   4   1       37.12      116.97     54.94 o 
  -5   4   1      420.01      494.83     55.61 o 
  -4   4   1       12.99       19.01     29.04 o 
  -3   4   1     1990.40     2084.67     78.12 o 
  -2   4   1     2085.39     2078.46     76.61 o 
  -1   4   1     5142.97     5017.47    149.35 o 
   0   4   1     7100.50     6939.17    197.62 o 
   1   4   1     6006.94     6082.44    173.48 o 
   2   4   1     3127.30     3214.40     98.50 o 
   3   4   1     3936.25     3530.26    107.68 o 
   4   4   1      517.84      434.31     27.32 o 
   5   4   1     1492.36     1474.42     57.06 o 
   6   4   1      177.01      148.25     30.19 o 
   7   4   1      161.66      215.30     36.37 o 
   8   4   1     2374.06     2321.39    109.71 o 
   9   4   1       49.86       51.02     50.51 o 
  10   4   1      342.26      381.66     78.70 o 
  11   4   1      772.02      693.83    111.95 o 
  -7   5   1      406.21      305.95    134.73 o 
  -6   5   1     1002.61      895.18    145.55 o 
  -5   5   1       11.06       48.05     42.61 o 
  -4   5   1     1462.84     1545.50     85.71 o 
  -3   5   1     5696.10     5930.46    215.51 o 
  -2   5   1     1310.47     1327.78     69.56 o 
  -1   5   1      507.17      546.83     34.29 o 
   0   5   1     5707.48     5376.72    160.04 o 
   1   5   1     8572.80     8584.11    243.19 o 
   2   5   1     2916.78     2786.88     90.74 o 
   3   5   1     1681.08     1648.95     61.14 o 
   4   5   1      915.58      972.00     43.94 o 
   5   5   1     1982.28     2003.37     74.22 o 
   6   5   1     1476.62     1530.18     63.34 o 
   7   5   1      563.76      560.96     51.02 o 
   8   5   1     1877.38     1805.67     96.44 o 
   9   5   1     3372.49     3313.37    185.30 o 
  10   5   1      564.63      596.70     89.58 o 
  11   5   1        8.85      106.86    103.49 o 
  -6   6   1     1895.15     2357.96    228.95 o 
  -5   6   1     1617.39     1773.44    128.28 o 
  -4   6   1      167.78      121.52     56.33 o 
  -3   6   1     1516.52     1417.98     81.74 o 
  -2   6   1     6019.15     6067.37    220.97 o 
  -1   6   1       89.44       38.51     27.12 o 
   0   6   1       15.11       37.73     24.42 o 
   1   6   1       19.68       31.37     18.55 o 
   2   6   1        7.35       -6.83     18.08 o 
   3   6   1     1288.73     1253.13     53.30 o 
   4   6   1     1158.51     1083.98     49.72 o 
   5   6   1     4553.96     4432.55    126.87 o 
   6   6   1     4855.03     4814.35    153.29 o 
   7   6   1     2208.53     2106.60     99.62 o 
   8   6   1       91.23      106.89     39.74 o 
   9   6   1     2918.84     2763.18    163.73 o 
  10   6   1      864.58      932.83    100.60 o 
  11   6   1       54.64       -2.03     69.16 o 
  -5   7   1     1215.20     1386.79    134.93 o 
  -4   7   1      333.20      460.87     81.56 o 
  -3   7   1       95.13      106.35     57.78 o 
  -2   7   1      331.36      401.10     68.73 o 
  -1   7   1       26.14       40.03     42.59 o 
   0   7   1      427.27      477.06     48.38 o 
   1   7   1      466.54      443.49     44.81 o 
   2   7   1     1505.39     1444.18     60.67 o 
   3   7   1     5503.55     5623.27    172.51 o 
   4   7   1     5709.94     5664.11    175.40 o 
   5   7   1      398.11      372.01     37.91 o 
   6   7   1      991.47     1018.11     54.35 o 
   7   7   1     3687.06     3622.54    148.84 o 
   8   7   1     1620.84     1448.87    105.77 o 
   9   7   1       51.11       -7.90     53.50 o 
  10   7   1       93.15       70.93     63.69 o 
  11   7   1        3.36      -10.43     67.85 o 
  -4   8   1        8.17      -72.63     72.63 o 
  -3   8   1      265.15      202.68     71.51 o 
  -2   8   1      253.14      294.59     67.67 o 
  -1   8   1      336.64      432.07     75.34 o 
   0   8   1     1947.12     1974.71    126.58 o 
   1   8   1     3823.03     3886.30    199.21 o 
   2   8   1     1551.28     1562.48    105.55 o 
   3   8   1      189.80      238.21     39.34 o 
   4   8   1     5310.79     5027.26    161.13 o 
   5   8   1     1846.57     2054.14     83.76 o 
   6   8   1      344.75      307.96     41.72 o 
   7   8   1       30.63       -1.54     37.02 o 
   8   8   1       68.09      122.12     56.02 o 
   9   8   1       24.80      -28.19     56.75 o 
  10   8   1      229.89      397.74     81.81 o 
  11   8   1      557.20      497.40    101.03 o 
  -3   9   1      465.62      401.42     94.93 o 
  -2   9   1     1874.11     1867.17    142.48 o 
  -1   9   1     2323.45     2524.29    163.04 o 
   0   9   1       39.87       -8.07     55.88 o 
   1   9   1     1316.94     1396.73    108.33 o 
   2   9   1      898.55      981.21     90.16 o 
   3   9   1      269.18      224.92     59.02 o 
   4   9   1        4.13       37.58     46.19 o 
   5   9   1      127.70       88.45     40.16 o 
   6   9   1      383.54      447.68     49.04 o 
   7   9   1      328.41      292.55     52.93 o 
   8   9   1       85.31       20.70     57.92 o 
   9   9   1      774.38      778.39    100.71 o 
  10   9   1     2000.95     2129.88    153.47 o 
  -1  10   1     1495.23     1268.74    122.90 o 
   0  10   1      764.92      817.30    100.53 o 
   1  10   1        0.59      -57.60     57.60 o 
   2  10   1       20.29       22.80     57.63 o 
   3  10   1      911.24      807.33     91.53 o 
   4  10   1       33.29       33.87     55.46 o 
   5  10   1      851.00      739.00     90.95 o 
   6  10   1      560.16      763.86     91.10 o 
   7  10   1     2678.92     2801.01    165.68 o 
   8  10   1      941.31     1106.24    105.51 o 
   9  10   1       98.03      173.26    107.64 o 
  10  10   1      777.34      665.79    146.49 o 
   1  11   1      169.84      206.02     82.94 o 
   2  11   1      510.20      408.69     91.42 o 
   3  11   1      173.87      240.05     78.58 o 
   4  11   1     1590.95     1657.16    129.54 o 
   5  11   1     2012.00     2041.27    143.02 o 
   6  11   1      126.33       71.46     70.39 o 
   7  11   1      729.89      892.86    179.95 o 
   4  12   1       95.72      118.54     86.45 o 
   5  12   1      821.93      824.28    120.87 o 
   6  12   1     1401.26     1454.73    142.73 o 
  -6 -12   2     1645.87     1772.07    197.73 o 
  -5 -12   2      782.48      916.10    168.03 o 
  -4 -12   2       40.63      103.98     84.17 o 
  -7 -11   2        1.39      -91.13     91.13 o 
  -6 -11   2      821.52      979.59    144.14 o 
  -5 -11   2      792.96      980.53    100.53 o 
  -4 -11   2      149.31      122.09     72.45 o 
  -3 -11   2       99.94       71.79     66.51 o 
  -2 -11   2       76.34       81.66     70.73 o 
  -1 -11   2      288.49      359.56     91.58 o 
  -9 -10   2      189.14      207.50     77.52 o 
  -8 -10   2      993.32      996.50    152.67 o 
  -7 -10   2      228.00      289.73     70.92 o 
  -6 -10   2        6.93       13.67     57.86 o 
  -5 -10   2        2.60      -44.84     44.84 o 
  -4 -10   2      147.69      113.71     61.98 o 
  -3 -10   2     1070.41      926.68     92.33 o 
  -2 -10   2      113.20       59.25     59.59 o 
  -1 -10   2     1173.12     1092.44    104.29 o 
   0 -10   2     2124.28     2011.28    145.77 o 
   1 -10   2     1188.69     1159.36    118.34 o 
 -10  -9   2      362.92      256.32     80.97 o 
  -9  -9   2      101.84       43.61     66.26 o 
  -8  -9   2      398.37      485.22     77.65 o 
  -7  -9   2        0.26       -1.64     42.09 o 
  -6  -9   2     1194.95     1416.39    101.50 o 
  -5  -9   2       67.05      -19.47     38.64 o 
  -4  -9   2      276.47      297.66     49.93 o 
  -3  -9   2     2009.69     2007.70    104.50 o 
  -2  -9   2     3502.94     3514.39    130.30 o 
  -1  -9   2       20.03       15.19     47.17 o 
   0  -9   2      535.45      594.93     85.24 o 
   1  -9   2      809.83      928.60    108.84 o 
   2  -9   2      559.02      651.52     98.76 o 
   3  -9   2       38.79       -0.78     76.30 o 
 -10  -8   2        0.56      -64.68     64.68 o 
  -9  -8   2       89.36      136.95     65.48 o 
  -8  -8   2      181.39      243.37     64.39 o 
  -7  -8   2      112.11      108.60     42.22 o 
  -6  -8   2     3686.35     3922.32    156.79 o 
  -5  -8   2     5607.32     5705.88    181.29 o 
  -4  -8   2     1044.11     1182.99     71.69 o 
  -3  -8   2        7.98       29.80     31.43 o 
  -2  -8   2     4507.54     4484.22    174.64 o 
  -1  -8   2     1565.50     1651.52     77.47 o 
   0  -8   2       58.09       55.89     36.56 o 
   1  -8   2       38.69        3.86     40.43 o 
   2  -8   2       40.07       66.71     56.51 o 
   3  -8   2      425.34      374.00     78.16 o 
   4  -8   2      611.80      750.24    108.51 o 
 -11  -7   2      590.77      563.56    100.78 o 
 -10  -7   2      113.88        1.47     61.33 o 
  -9  -7   2     1221.75     1287.10    108.84 o 
  -8  -7   2     2348.21     2162.47    136.05 o 
  -7  -7   2     4780.91     4786.17    230.54 o 
  -6  -7   2        5.36       20.63     28.33 o 
  -5  -7   2     5675.48     5544.46    173.20 o 
  -4  -7   2     3185.81     3308.93    113.10 o 
  -3  -7   2      179.54      178.98     28.75 o 
  -2  -7   2        1.21       10.24     26.67 o 
  -1  -7   2      727.14      749.44     54.85 o 
   0  -7   2     1016.66     1033.68     64.18 o 
   1  -7   2      677.17      697.30     55.76 o 
   2  -7   2      470.10      535.34     58.97 o 
   3  -7   2      871.24      818.93     73.82 o 
   4  -7   2     2678.53     2931.21    141.36 o 
   5  -7   2     1178.51     1370.50    180.03 o 
 -11  -6   2     1100.21     1137.32    121.45 o 
 -10  -6   2     2884.21     2798.23    177.31 o 
  -9  -6   2      295.43      259.35     69.52 o 
  -8  -6   2      889.67      833.28     80.51 o 
  -7  -6   2     2543.29     2424.77    136.16 o 
  -6  -6   2     1169.50     1090.52     54.02 o 
  -5  -6   2       97.52       92.19     24.33 o 
  -4  -6   2       71.45       48.26     21.28 o 
  -3  -6   2       25.99       41.95     19.10 o 
  -2  -6   2       87.18       58.13     20.07 o 
  -1  -6   2      456.79      430.88     40.54 o 
   0  -6   2     2017.65     2008.97     91.42 o 
   1  -6   2     7261.36     7668.63    267.83 o 
   2  -6   2     1157.18     1003.65     66.52 o 
   3  -6   2       32.73       28.10     35.75 o 
   4  -6   2     2758.62     2691.74    126.51 o 
   5  -6   2     1563.56     1919.14    151.59 o 
   6  -6   2       54.69        7.60     72.48 o 
 -11  -5   2        0.86       42.62     76.99 o 
 -10  -5   2     1013.28     1084.56    106.96 o 
  -9  -5   2     1961.10     2280.16    147.36 o 
  -8  -5   2       15.19        7.70     43.40 o 
  -7  -5   2      226.05      261.14     52.22 o 
  -6  -5   2        0.65      -11.13     19.95 o 
  -5  -5   2      725.34      793.45     40.69 o 
  -4  -5   2     1871.73     1744.49     66.49 o 
  -3  -5   2     2323.68     2137.79     74.15 o 
  -2  -5   2     9506.64     9057.48    255.69 o 
  -1  -5   2     7575.72     7374.53    212.08 o 
   0  -5   2      235.72      226.95     30.77 o 
   1  -5   2     4306.60     4511.00    166.69 o 
   2  -5   2     7973.74     8227.96    282.58 o 
   3  -5   2     1745.81     1697.16     86.15 o 
   4  -5   2       26.08       -6.77     32.03 o 
   5  -5   2      327.07      433.01     56.37 o 
   6  -5   2       25.76       64.00     64.08 o 
   7  -5   2      226.93      120.79     77.04 o 
 -11  -4   2        1.75      -51.17     74.91 o 
 -10  -4   2      304.24      242.03     75.95 o 
  -9  -4   2        0.80      -10.26     46.46 o 
  -8  -4   2     1379.57     1255.01     97.89 o 
  -7  -4   2      648.79      630.34     67.25 o 
  -6  -4   2      132.08       85.27     23.01 o 
  -5  -4   2     1626.95     1625.39     62.55 o 
  -4  -4   2    16599.68    16155.00    441.75 o 
  -3  -4   2     8371.94     8891.12    249.15 o 
  -2  -4   2      885.30      953.71     38.77 o 
  -1  -4   2    10918.33    11279.03    310.65 o 
   0  -4   2     9140.49     8890.75    291.10 o 
   1  -4   2     1002.26     1046.73     53.84 o 
   2  -4   2      227.22      210.87     31.20 o 
   3  -4   2      247.99      267.37     35.24 o 
   4  -4   2        1.54       -4.31     28.42 o 
   5  -4   2      495.48      517.71     55.61 o 
   6  -4   2       25.91      -25.57     73.26 o 
   7  -4   2     1992.35     1761.19    133.88 o 
   8  -4   2     1384.11     1510.52    132.87 o 
 -11  -3   2       23.97       91.96     78.64 o 
 -10  -3   2      154.21       86.23     70.51 o 
  -9  -3   2      172.50      128.49     60.19 o 
  -8  -3   2      969.21     1098.36     92.18 o 
  -7  -3   2     6417.39     5941.23    270.07 o 
  -6  -3   2     8300.11     8174.56    237.44 o 
  -5  -3   2      858.78      887.91     40.65 o 
  -4  -3   2     1009.49      993.25     40.98 o 
  -3  -3   2     9288.32     9055.28    251.07 o 
  -2  -3   2      586.31      693.58     29.34 o 
  -1  -3   2     1408.40     1379.49     46.83 o 
   0  -3   2      447.65      500.47     30.17 o 
   1  -3   2       58.19       62.17     17.24 o 
   2  -3   2     3583.79     3682.42    112.45 o 
   3  -3   2        3.84       12.81     16.36 o 
   4  -3   2     6223.32     6182.10    186.46 o 
   5  -3   2     3208.12     3272.47    136.23 o 
   6  -3   2     1260.46     1253.64     97.64 o 
   7  -3   2      333.18      251.48     70.49 o 
   8  -3   2     1512.43     1414.15    124.67 o 
 -10  -2   2     1137.65     1330.42    117.04 o 
  -9  -2   2     1582.61     1519.19    117.33 o 
  -8  -2   2     1280.19     1105.73     91.21 o 
  -7  -2   2     1253.88     1175.58     68.33 o 
  -6  -2   2     3288.64     3209.30    106.56 o 
  -5  -2   2     3665.88     3743.24    116.79 o 
  -4  -2   2      798.69      763.90     33.71 o 
  -3  -2   2        3.42       11.72     10.01 o 
  -2  -2   2     7162.83     7391.69    203.33 o 
  -1  -2   2    10290.28    11086.29    299.20 o 
   0  -2   2     1064.22     1143.42     46.40 o 
   1  -2   2     2091.34     2114.16     81.20 o 
   2  -2   2    15871.57    15845.61    430.19 o 
   3  -2   2     8647.66     8816.32    249.04 o 
   4  -2   2      115.21      143.77     23.20 o 
   5  -2   2     2837.22     2850.16    103.64 o 
   6  -2   2     3077.00     3165.73    134.03 o 
   7  -2   2      734.08      762.78     88.57 o 
   8  -2   2      308.96      289.24     71.39 o 
   9  -2   2      251.74      121.20     74.26 o 
 -10  -1   2      152.33      112.22     72.58 o 
  -9  -1   2      671.55      859.91     99.88 o 
  -8  -1   2     3192.89     2986.49    167.63 o 
  -7  -1   2       64.34       77.36     32.51 o 
  -6  -1   2     1077.10     1063.85     51.35 o 
  -5  -1   2       27.39       38.35     17.12 o 
  -4  -1   2       59.27       47.17     14.35 o 
  -3  -1   2     2447.10     2304.08     72.45 o 
  -2  -1   2     1906.80     1914.51     60.27 o 
  -1  -1   2    21628.53    23758.00    726.57 o 
   0  -1   2    22024.98    22434.23    595.11 o 
   1  -1   2     3180.08     3512.80     99.19 o 
   2  -1   2      137.32      127.70     12.95 o 
   3  -1   2    16802.07    16578.68    449.70 o 
   4  -1   2     5824.42     5888.79    172.73 o 
   5  -1   2       13.48       15.29     19.83 o 
   6  -1   2      472.90      476.51     48.31 o 
   7  -1   2        9.48      -14.58     44.31 o 
   8  -1   2      147.75      112.59     54.38 o 
   9  -1   2      354.91      298.75     76.55 o 
 -10   0   2      214.84       63.82     77.88 o 
  -9   0   2       25.69       25.37     59.84 o 
  -8   0   2      198.68      265.76     62.78 o 
  -7   0   2        3.56      -30.68     30.68 o 
  -6   0   2     1832.18     1811.49     73.35 o 
  -5   0   2       45.69       69.24     19.71 o 
  -4   0   2     5068.43     4891.86    145.66 o 
  -3   0   2     8846.70     9333.23    258.29 o 
  -2   0   2     3508.58     3596.89    103.53 o 
  -1   0   2      981.58      986.13     31.91 o 
   0   0   2    18874.79    18391.98    486.52 o 
   1   0   2    24206.94    25344.19    671.53 o 
   2   0   2     2724.92     2780.74     81.16 o 
   3   0   2      470.75      550.01     24.79 o 
   4   0   2      239.07      255.34     20.88 o 
   5   0   2     2589.70     2696.44     90.08 o 
   6   0   2       62.89       81.19     28.17 o 
   7   0   2      120.20      118.10     36.31 o 
   8   0   2      614.65      731.27     65.87 o 
   9   0   2     2507.23     2251.29    119.57 o 
  10   0   2      300.06      206.24    111.87 o 
  -9   1   2      239.89      162.52     97.79 o 
  -8   1   2       54.88       74.39     52.25 o 
  -7   1   2      477.17      564.43     56.41 o 
  -6   1   2     3935.18     4060.25    134.39 o 
  -5   1   2     7120.56     7115.94    211.46 o 
  -4   1   2       58.92       79.83     19.71 o 
  -3   1   2     1545.00     1510.05     54.67 o 
  -2   1   2     5813.45     5868.31    165.97 o 
  -1   1   2    19381.76    20751.93    552.72 o 
   0   1   2      277.01      304.59     17.51 o 
   1   1   2       84.60       87.43      7.94 o 
   2   1   2     3444.45     3592.34    120.84 o 
   3   1   2     3661.27     3866.57    133.52 o 
   4   1   2      734.80      788.03     42.68 o 
   5   1   2     6112.97     5766.62    174.21 o 
   6   1   2     8249.26     8117.61    279.51 o 
   7   1   2     2607.73     2611.77    115.31 o 
   8   1   2       15.56       54.69     38.93 o 
   9   1   2     1823.74     1826.74    103.71 o 
  10   1   2     1179.53     1266.57    120.58 o 
  -9   2   2      930.28      732.13    152.60 o 
  -8   2   2     1812.31     1799.71    182.12 o 
  -7   2   2     1036.23      985.40     72.96 o 
  -6   2   2      127.16      107.25     30.95 o 
  -5   2   2     3488.39     3719.39    124.77 o 
  -4   2   2     3110.70     3081.28    103.27 o 
  -3   2   2      293.20      322.15     24.92 o 
  -2   2   2     1916.37     2185.34     71.87 o 
  -1   2   2     5763.02     6277.39    176.19 o 
   0   2   2    18919.54    20171.02    538.45 o 
   1   2   2     1180.90     1326.70     42.46 o 
   2   2   2    16238.67    16254.22    436.08 o 
   3   2   2     8644.32     8720.70    239.68 o 
   4   2   2     9267.79     9272.85    303.32 o 
   5   2   2     4110.83     4346.87    157.80 o 
   6   2   2     3283.17     3432.73    135.18 o 
   7   2   2     3154.20     3159.65    132.07 o 
   8   2   2     1252.11     1246.44     77.87 o 
   9   2   2       45.60       89.89     46.69 o 
  10   2   2      247.43      231.92     71.42 o 
  -8   3   2     1152.15     1057.75    149.53 o 
  -7   3   2      943.74      930.73     90.19 o 
  -6   3   2      573.71      640.57     60.38 o 
  -5   3   2      137.72      161.90     31.59 o 
  -4   3   2        4.05       -2.54     20.76 o 
  -3   3   2      403.09      396.55     32.27 o 
  -2   3   2     1523.37     1702.69     62.30 o 
  -1   3   2       78.46       92.53     15.19 o 
   0   3   2     1069.85      945.08     35.99 o 
   1   3   2    15222.42    14905.77    402.44 o 
   2   3   2      593.07      501.52     24.07 o 
   3   3   2     7255.69     7260.70    203.73 o 
   4   3   2    14096.74    13510.56    370.85 o 
   5   3   2     8139.00     8033.63    229.31 o 
   6   3   2       60.83       39.72     25.70 o 
   7   3   2      912.38     1043.98     64.28 o 
   8   3   2        2.19       -7.27     31.39 o 
   9   3   2        0.74        3.47     40.55 o 
  10   3   2      187.42      191.24     68.18 o 
  11   3   2       62.55       47.37     79.46 o 
  -7   4   2        7.14      -46.72     63.74 o 
  -6   4   2        0.85      -28.36     51.41 o 
  -5   4   2      446.44      440.27     54.60 o 
  -4   4   2     1145.70     1114.01     56.66 o 
  -3   4   2     2572.98     2640.65     94.31 o 
  -2   4   2    10883.89    11056.69    311.59 o 
  -1   4   2     1802.45     1739.00     63.09 o 
   0   4   2        4.63       -1.55     12.64 o 
   1   4   2    10696.96    10331.07    285.83 o 
   2   4   2    12768.92    12434.20    341.04 o 
   3   4   2        1.43       -3.87     12.03 o 
   4   4   2      142.85      137.37     18.85 o 
   5   4   2     2736.73     2602.20     87.23 o 
   6   4   2       64.15       42.72     24.78 o 
   7   4   2     2177.91     2163.92     99.55 o 
   8   4   2       19.68       26.09     35.96 o 
   9   4   2     1719.48     1665.18     94.96 o 
  10   4   2     1650.49     1615.60    126.36 o 
  11   4   2      926.40     1063.38    117.87 o 
  -7   5   2       86.08       19.42    121.50 o 
  -6   5   2      543.49      521.61    126.15 o 
  -5   5   2      777.49      845.45     85.17 o 
  -4   5   2     3064.86     3180.29    135.58 o 
  -3   5   2      796.38      871.58     59.95 o 
  -2   5   2     3189.29     3299.17    110.75 o 
  -1   5   2     5039.24     5441.51    164.85 o 
   0   5   2     2197.35     2049.51     72.78 o 
   1   5   2       98.99       97.74     18.33 o 
   2   5   2     1087.02     1104.98     46.36 o 
   3   5   2        0.61      -10.36     14.52 o 
   4   5   2      919.81      951.15     43.51 o 
   5   5   2      418.34      452.81     31.55 o 
   6   5   2        4.28       16.13     27.04 o 
   7   5   2     4155.89     4044.10    159.86 o 
   8   5   2     2291.96     2438.36     99.34 o 
   9   5   2       51.13       -8.32     49.90 o 
  10   5   2      781.66      915.52     95.94 o 
  11   5   2     1061.33     1186.79    116.61 o 
  -6   6   2      787.10      715.80    157.77 o 
  -5   6   2       89.83       75.71     66.43 o 
  -4   6   2     2022.72     1962.53    128.68 o 
  -3   6   2     2969.14     3056.70    168.57 o 
  -2   6   2      146.93      170.68     37.09 o 
  -1   6   2        2.51      -26.08     26.08 o 
   0   6   2       12.41       47.71     21.06 o 
   1   6   2        6.40      -10.41     17.47 o 
   2   6   2      946.88      913.24     43.29 o 
   3   6   2      131.00      108.98     19.83 o 
   4   6   2     6148.93     6167.72    184.79 o 
   5   6   2     3694.10     3671.91    120.73 o 
   6   6   2       97.19       70.86     26.21 o 
   7   6   2     1343.39     1461.23     80.87 o 
   8   6   2     3134.94     3213.75    139.77 o 
   9   6   2      390.15      388.85     68.98 o 
  10   6   2       10.04       -2.78     61.15 o 
  11   6   2      103.63      124.09     79.42 o 
  -5   7   2      227.68      205.42     89.85 o 
  -4   7   2        3.96      -50.23     74.47 o 
  -3   7   2        1.35       24.62     53.28 o 
  -2   7   2      101.44      137.37     51.20 o 
  -1   7   2      519.10      475.90     68.98 o 
   0   7   2      240.31      192.64     49.94 o 
   1   7   2     2790.97     3012.08    157.12 o 
   2   7   2     7713.16     7635.67    225.56 o 
   3   7   2     4267.36     4078.32    131.82 o 
   4   7   2      803.28      816.40     45.86 o 
   5   7   2     5571.96     5549.63    173.81 o 
   6   7   2     1225.87     1239.72     59.91 o 
   7   7   2      298.19      362.00     48.02 o 
   8   7   2      906.86      917.80     70.07 o 
   9   7   2      472.44      639.34     83.40 o 
  10   7   2       22.58      -32.91     60.65 o 
  11   7   2       14.37      -69.27     69.27 o 
  -4   8   2        9.12      -73.46     73.46 o 
  -3   8   2       39.58      -31.90     65.49 o 
  -2   8   2      265.16      316.03     71.04 o 
  -1   8   2     3306.21     3392.15    189.38 o 
   0   8   2     2360.84     2312.83    142.30 o 
   1   8   2      437.51      495.52     69.09 o 
   2   8   2     2248.09     2168.03    130.41 o 
   3   8   2     8545.79     8488.50    366.08 o 
   4   8   2      811.22      807.73     58.83 o 
   5   8   2      151.55       90.44     31.35 o 
   6   8   2       44.17       10.26     30.58 o 
   7   8   2       89.19       55.43     42.36 o 
   8   8   2      466.88      601.72     72.05 o 
   9   8   2      466.76      374.76     73.79 o 
  10   8   2      844.40      803.36    100.93 o 
  11   8   2     1117.35     1275.42    124.30 o 
  -3   9   2      623.56      689.49    153.36 o 
  -2   9   2      310.94      440.49     90.01 o 
  -1   9   2      511.94      564.68     89.36 o 
   0   9   2     4020.76     4148.35    221.29 o 
   1   9   2     1650.95     1730.73    122.93 o 
   2   9   2       48.32      -46.25     46.25 o 
   3   9   2      250.64      354.03     66.67 o 
   4   9   2       48.05       48.98     43.91 o 
   5   9   2      131.46       88.22     39.33 o 
   6   9   2        1.84       15.85     41.36 o 
   7   9   2      498.62      635.36     83.98 o 
   8   9   2     1234.44     1365.26     90.55 o 
   9   9   2     1820.09     1837.25    110.14 o 
  10   9   2      170.83      249.72     85.44 o 
  -1  10   2      261.25      238.33     85.03 o 
   0  10   2      146.36       86.17     69.17 o 
   1  10   2      116.16      144.14     67.62 o 
   2  10   2      110.28       98.75     61.65 o 
   3  10   2        9.90       -7.43     55.53 o 
   4  10   2        8.69      -50.81     50.81 o 
   5  10   2      812.64      807.08     90.74 o 
   6  10   2     4744.08     4823.64    242.90 o 
   7  10   2      364.99      516.99     87.48 o 
   8  10   2      260.07      137.10    104.75 o 
   9  10   2     1354.55     1327.71    116.03 o 
   1  11   2       38.73      131.91     82.01 o 
   2  11   2     1267.09     1065.70    112.63 o 
   3  11   2     1304.50     1194.52    113.57 o 
   4  11   2      479.80      499.75     91.24 o 
   5  11   2       18.88      -36.24     71.66 o 
   6  11   2     1308.89     1408.37    122.57 o 
   7  11   2     1382.85     2224.80    243.04 o 
   4  12   2     1549.89     1544.78    134.42 o 
   5  12   2      511.70      785.58    112.09 o 
   6  12   2      126.52       -9.54     87.54 o 
  -5 -12   3      842.12     1068.98    156.25 o 
  -8 -11   3      432.21      381.41    123.55 o 
  -7 -11   3      894.63     1053.37    114.58 o 
  -6 -11   3      784.82      580.26    131.86 o 
  -5 -11   3       12.67       51.58     88.45 o 
  -4 -11   3      131.38      164.97     73.36 o 
  -3 -11   3      326.43      244.84     80.09 o 
  -2 -11   3      295.71      479.91     88.68 o 
  -1 -11   3       20.48       17.14     74.05 o 
  -9 -10   3      813.19      860.92    109.02 o 
  -8 -10   3      112.91       42.87    103.08 o 
  -7 -10   3      327.97      329.82     72.73 o 
  -6 -10   3       21.14       97.21     57.83 o 
  -5 -10   3       50.38       80.08     58.96 o 
  -4 -10   3      341.24      421.19     61.90 o 
  -3 -10   3       64.05      100.61     51.38 o 
  -2 -10   3     1591.18     1468.10    112.38 o 
  -1 -10   3     2000.72     1937.35    136.16 o 
   0 -10   3      364.88      342.85     85.82 o 
   1 -10   3      353.41      387.91     94.06 o 
 -10  -9   3        8.07       39.40     74.40 o 
  -9  -9   3      108.70      203.39     70.75 o 
  -8  -9   3       15.81       63.36     59.28 o 
  -7  -9   3      569.25      489.96     61.83 o 
  -6  -9   3      126.30      189.61     60.56 o 
  -5  -9   3     1562.11     1483.35     87.30 o 
  -4  -9   3     1994.29     1960.40    101.36 o 
  -3  -9   3     2223.66     2354.96    115.31 o 
  -2  -9   3     1101.51      998.74     72.27 o 
  -1  -9   3     2990.08     3088.68    139.37 o 
   0  -9   3     1306.87     1393.62     88.96 o 
   1  -9   3      524.03      600.42     89.54 o 
   2  -9   3      126.96       90.72     70.24 o 
   3  -9   3      191.44      263.03     87.62 o 
 -10  -8   3       32.85      -66.05     68.26 o 
  -9  -8   3        2.64       54.37     62.30 o 
  -8  -8   3      399.86      399.08     72.63 o 
  -7  -8   3     2614.63     2754.04    125.53 o 
  -6  -8   3     2950.46     3074.48    131.53 o 
  -5  -8   3        0.34       32.02     28.82 o 
  -4  -8   3      894.95      806.82     59.66 o 
  -3  -8   3     3986.05     4187.84    165.03 o 
  -2  -8   3      638.72      618.13     53.84 o 
  -1  -8   3      806.23      790.42     61.90 o 
   0  -8   3      255.39      205.35     46.51 o 
   1  -8   3       94.09      102.77     41.84 o 
   2  -8   3      376.04      359.62     61.18 o 
   3  -8   3       20.73       -5.54     59.71 o 
   4  -8   3      747.64      858.75    112.42 o 
 -11  -7   3       46.93       72.40    118.05 o 
 -10  -7   3     1130.38      892.46    108.95 o 
  -9  -7   3     1412.62     1323.70    111.91 o 
  -8  -7   3      659.07      793.38     83.36 o 
  -7  -7   3      862.94      927.05     65.22 o 
  -6  -7   3     7847.03     7611.90    267.00 o 
  -5  -7   3     1167.00     1298.52     60.92 o 
  -4  -7   3       15.54      -22.41     22.41 o 
  -3  -7   3        1.70      -17.27     25.36 o 
  -2  -7   3        1.52       26.93     27.79 o 
  -1  -7   3      393.88      402.47     45.57 o 
   0  -7   3      825.87      710.09     56.99 o 
   1  -7   3      442.58      460.98     53.12 o 
   2  -7   3     1124.96     1136.59     76.86 o 
   3  -7   3     2155.08     2180.83    113.72 o 
   4  -7   3      101.72       26.43     49.84 o 
   5  -7   3      787.02      826.05    108.26 o 
 -11  -6   3     1079.04     1030.46    127.45 o 
 -10  -6   3       39.09       53.79     71.06 o 
  -9  -6   3     1700.85     1785.65    127.99 o 
  -8  -6   3     1762.98     1873.35    125.03 o 
  -7  -6   3      695.02      686.39     54.38 o 
  -6  -6   3        7.89      -15.42     26.88 o 
  -5  -6   3       43.20       33.31     21.54 o 
  -4  -6   3      392.99      420.36     33.24 o 
  -3  -6   3      655.82      675.04     37.83 o 
  -2  -6   3       49.39       37.92     18.47 o 
  -1  -6   3     4439.47     4356.67    162.72 o 
   0  -6   3     9206.02     9189.88    311.85 o 
   1  -6   3      148.96      135.31     35.96 o 
   2  -6   3     1489.16     1470.05     80.40 o 
   3  -6   3     4155.50     4211.08    171.03 o 
   4  -6   3     2997.13     2976.05    137.46 o 
   5  -6   3        0.26      -32.69     58.87 o 
   6  -6   3      206.57      226.59     84.84 o 
 -11  -5   3     1254.00     1274.34    129.51 o 
 -10  -5   3      357.99      295.16     75.46 o 
  -9  -5   3       39.69       25.52     51.87 o 
  -8  -5   3      344.01      445.62     65.55 o 
  -7  -5   3      399.17      307.34     55.45 o 
  -6  -5   3      367.37      389.68     39.78 o 
  -5  -5   3      665.48      594.39     36.64 o 
  -4  -5   3     9729.65     9691.04    275.89 o 
  -3  -5   3     8374.46     8338.36    238.85 o 
  -2  -5   3     8115.17     7992.62    228.77 o 
  -1  -5   3       53.49       46.00     14.66 o 
   0  -5   3    12563.26    12009.25    392.21 o 
   1  -5   3     8425.65     8517.48    289.26 o 
   2  -5   3      303.04      364.39     41.88 o 
   3  -5   3        8.58      -24.51     27.76 o 
   4  -5   3     1428.39     1437.45     82.24 o 
   5  -5   3        5.14      -62.98     62.98 o 
   6  -5   3      229.72      229.51     68.81 o 
   7  -5   3       24.55      -34.97     73.47 o 
 -11  -4   3       26.07       85.57     82.02 o 
 -10  -4   3      120.56      134.81     73.28 o 
  -9  -4   3      161.80      248.45     65.59 o 
  -8  -4   3        5.92       21.81     46.03 o 
  -7  -4   3      878.67      857.92     75.78 o 
  -6  -4   3     2995.37     2893.63    116.97 o 
  -5  -4   3     7198.16     7282.85    212.69 o 
  -4  -4   3      379.64      416.96     28.44 o 
  -3  -4   3     4419.67     4285.12    128.60 o 
  -2  -4   3    11114.71    11396.22    314.92 o 
  -1  -4   3     8743.63     8535.40    239.72 o 
   0  -4   3      236.08      285.68     29.07 o 
   1  -4   3      844.80      928.24     51.49 o 
   2  -4   3        6.46      -16.56     20.86 o 
   3  -4   3      354.91      395.97     41.45 o 
   4  -4   3       50.69       54.00     30.14 o 
   5  -4   3      474.29      587.99     74.87 o 
   6  -4   3     3119.55     2976.56    174.46 o 
   7  -4   3      693.05      922.85    107.86 o 
   8  -4   3       72.98       57.00     79.56 o 
 -10  -3   3      226.85      286.58     77.02 o 
  -9  -3   3     1625.11     1835.19    130.41 o 
  -8  -3   3     2542.65     2500.01    148.44 o 
  -7  -3   3      458.60      505.82     62.44 o 
  -6  -3   3       81.22      120.89     23.45 o 
  -5  -3   3     4531.16     4599.35    139.59 o 
  -4  -3   3    10811.40    10939.36    304.44 o 
  -3  -3   3        0.41       14.88     11.20 o 
  -2  -3   3      463.76      485.87     24.10 o 
  -1  -3   3     2185.38     2417.19     74.98 o 
   0  -3   3       85.43       91.11     17.67 o 
   1  -3   3     2117.84     2208.58     86.76 o 
   2  -3   3     2646.23     2784.86     89.36 o 
   3  -3   3    14293.73    14735.86    407.10 o 
   4  -3   3     5309.84     5207.40    189.56 o 
   5  -3   3      672.93      737.41     54.06 o 
   6  -3   3      437.84      304.80     61.14 o 
   7  -3   3     3154.45     3355.98    190.61 o 
   8  -3   3      438.00      567.07     92.29 o 
 -10  -2   3      480.32      588.75     94.02 o 
  -9  -2   3       89.72       -5.01     52.15 o 
  -8  -2   3     1524.37     1544.45    110.97 o 
  -7  -2   3     2792.30     2804.55    152.09 o 
  -6  -2   3       29.46       -1.64     19.32 o 
  -5  -2   3       13.94      -15.10     15.28 o 
  -4  -2   3     1506.55     1552.11     55.68 o 
  -3  -2   3     4921.05     5270.96    176.70 o 
  -2  -2   3    13848.47    14723.58    397.49 o 
  -1  -2   3     1884.00     2106.46     64.57 o 
   0  -2   3     8752.55     9341.29    254.75 o 
   1  -2   3    16141.67    16904.37    454.69 o 
   2  -2   3     9661.08     9747.37    270.22 o 
   3  -2   3     2105.44     2238.90     75.38 o 
   4  -2   3     5150.75     4837.44    153.72 o 
   5  -2   3     8718.81     8414.60    246.95 o 
   6  -2   3     1275.13     1392.47    102.88 o 
   7  -2   3      230.77       86.49     54.25 o 
   8  -2   3      285.72      307.62     71.12 o 
   9  -2   3        8.05      -20.95     71.06 o 
 -10  -1   3      546.60      634.21     96.34 o 
  -9  -1   3     1066.87     1079.50    101.32 o 
  -8  -1   3       58.12       31.50     47.46 o 
  -7  -1   3     1884.75     1800.65    114.55 o 
  -6  -1   3       99.70      116.18     25.63 o 
  -5  -1   3      503.92      436.44     30.82 o 
  -4  -1   3      572.16      583.04     30.50 o 
  -3  -1   3     2897.80     2785.62     86.18 o 
  -2  -1   3    11767.53    12651.34    396.29 o 
  -1  -1   3     5926.28     6264.96    172.33 o 
   0  -1   3     2680.56     2799.28     81.34 o 
   1  -1   3     4574.71     4545.47    127.74 o 
   2  -1   3    26212.89    28031.16    748.00 o 
   3  -1   3     2746.17     2859.84     89.51 o 
   4  -1   3     1307.80     1398.75     54.06 o 
   5  -1   3      492.95      567.90     35.77 o 
   6  -1   3       64.65       54.93     31.38 o 
   7  -1   3       51.89       42.99     37.07 o 
   8  -1   3        7.61       54.50     49.12 o 
   9  -1   3      627.57      607.21     90.88 o 
 -10   0   3        7.48      -32.33     79.35 o 
  -9   0   3      171.47      177.48     70.36 o 
  -8   0   3       54.31       17.95     50.49 o 
  -7   0   3       67.97       57.10     43.27 o 
  -6   0   3       83.19       86.24     26.21 o 
  -5   0   3     5850.85     6017.11    181.33 o 
  -4   0   3     4190.12     4244.57    129.73 o 
  -3   0   3     1987.54     1977.93     66.02 o 
  -2   0   3    11902.56    12608.84    342.05 o 
  -1   0   3     9635.63    10019.94    271.19 o 
   0   0   3     5075.29     4911.92    136.08 o 
   1   0   3       13.48       17.11      7.04 o 
   2   0   3     2611.99     2668.00     79.32 o 
   3   0   3     2846.20     3039.90     91.71 o 
   4   0   3      456.69      489.63     26.09 o 
   5   0   3       44.85       49.88     17.18 o 
   6   0   3      910.82     1010.77     62.44 o 
   7   0   3     2146.04     2351.64    109.38 o 
   8   0   3     3649.50     3573.22    155.06 o 
   9   0   3       24.96        0.73     47.39 o 
  10   0   3     1070.20     1007.99    117.58 o 
  -9   1   3       13.69      -63.20     63.20 o 
  -8   1   3      812.71      884.77     93.70 o 
  -7   1   3     3288.89     3356.59    143.46 o 
  -6   1   3     1603.01     1633.52     71.29 o 
  -5   1   3     1520.90     1434.02     63.74 o 
  -4   1   3     5078.08     5244.65    158.99 o 
  -3   1   3     7076.04     7340.16    212.84 o 
  -2   1   3     2640.06     2977.75     90.92 o 
  -1   1   3     5766.87     5997.56    167.09 o 
   0   1   3    10791.20    11621.52    361.39 o 
   1   1   3     2682.36     2606.53     75.74 o 
   2   1   3     3933.96     4078.10    116.10 o 
   3   1   3     1893.69     2136.09     81.81 o 
   4   1   3     7310.22     7120.31    238.96 o 
   5   1   3     8031.40     7673.11    260.79 o 
   6   1   3      345.09      260.64     45.50 o 
   7   1   3      191.70      131.85     35.22 o 
   8   1   3     3379.54     3423.33    147.47 o 
   9   1   3     1832.05     2050.38    111.84 o 
  10   1   3        1.32       -3.89     56.34 o 
  -9   2   3      530.67      571.30    148.01 o 
  -7   2   3     1929.59     1909.70    101.11 o 
  -6   2   3     5646.85     5603.33    217.57 o 
  -5   2   3      993.01      966.65     50.59 o 
  -4   2   3       66.52       51.75     21.79 o 
  -3   2   3       15.67       24.80     16.07 o 
  -2   2   3      105.33      179.51     20.07 o 
  -1   2   3     1263.55     1310.77     46.22 o 
   0   2   3     1035.97     1074.44     46.11 o 
   1   2   3    14785.68    16278.76    436.73 o 
   2   2   3     2866.92     2866.09     84.81 o 
   3   2   3    13166.83    12872.99    350.04 o 
   4   2   3      251.84      228.59     26.06 o 
   5   2   3     6995.24     6447.84    222.27 o 
   6   2   3     5069.94     4570.08    178.07 o 
   7   2   3       22.96       15.16     28.61 o 
   8   2   3      145.24      228.70     43.25 o 
   9   2   3     1201.47     1050.05     76.68 o 
  10   2   3       46.14       37.04     66.16 o 
  -8   3   3      219.02      230.96    105.31 o 
  -7   3   3       50.59       -8.12     57.27 o 
  -6   3   3       23.20      -17.50     39.75 o 
  -5   3   3       55.89       34.48     26.67 o 
  -4   3   3     1048.19     1056.99     53.12 o 
  -3   3   3      128.59      155.32     23.10 o 
  -2   3   3      251.62      269.50     24.89 o 
  -1   3   3    12277.22    13041.49    358.46 o 
   0   3   3    19795.90    19506.64    524.61 o 
   1   3   3       13.76       11.41      9.26 o 
   2   3   3    24437.97    24918.41    666.11 o 
   3   3   3     7328.47     6948.53    196.18 o 
   4   3   3     7803.99     7676.94    217.17 o 
   5   3   3        5.20       34.38     22.17 o 
   6   3   3     1646.05     1570.90     76.68 o 
   7   3   3        5.00      -19.41     27.97 o 
   8   3   3      102.01       91.78     37.14 o 
   9   3   3       11.91       21.84     41.77 o 
  10   3   3      196.64      127.56     66.23 o 
  11   3   3     1045.98     1179.85    126.62 o 
  -7   4   3       32.00       15.16    103.23 o 
  -6   4   3       44.31       -7.71     45.88 o 
  -5   4   3       15.74      -32.23     32.23 o 
  -4   4   3     2367.63     2593.06     98.36 o 
  -3   4   3     5508.46     5299.25    169.44 o 
  -2   4   3     2253.55     2239.76     80.69 o 
  -1   4   3     3773.71     3766.94    117.51 o 
   0   4   3    11441.08    11660.00    323.01 o 
   1   4   3    10773.38    10937.45    301.48 o 
   2   4   3      239.67      255.85     20.22 o 
   3   4   3       14.07       19.98     13.92 o 
   4   4   3     1711.50     1723.64     61.79 o 
   5   4   3       54.09       41.46     17.63 o 
   6   4   3      566.18      645.23     47.88 o 
   7   4   3      410.24      427.04     45.06 o 
   8   4   3     1753.92     1879.68     97.13 o 
   9   4   3     1385.19     1311.02     85.46 o 
  10   4   3      166.68      166.23     66.12 o 
  11   4   3      792.66      689.10    107.10 o 
  -7   5   3      416.19      467.52    135.58 o 
  -6   5   3     1133.30     1034.19    145.37 o 
  -5   5   3      546.35      626.98     80.40 o 
  -4   5   3        1.63      -25.51     40.80 o 
  -3   5   3     8043.23     8117.39    281.82 o 
  -2   5   3     3877.97     4066.86    131.75 o 
  -1   5   3      287.56      323.03     30.22 o 
   0   5   3       82.09      106.21     19.78 o 
   1   5   3     2959.19     3025.95     97.42 o 
   2   5   3      435.15      432.93     27.03 o 
   3   5   3      677.58      662.72     34.80 o 
   4   5   3        1.61      -16.58     16.58 o 
   5   5   3     3144.95     3090.67    102.73 o 
   6   5   3     7504.17     6977.55    245.68 o 
   7   5   3     1712.83     1761.51     90.27 o 
   8   5   3      786.13      749.95     61.57 o 
   9   5   3     1389.23     1402.15     87.81 o 
  10   5   3     1166.20     1090.59    105.48 o 
  11   5   3        9.25      -33.95     72.73 o 
  -6   6   3      584.60      504.55    148.01 o 
  -5   6   3     1722.60     1711.32    128.71 o 
  -4   6   3      900.99      858.35     92.69 o 
  -3   6   3      609.55      535.12     71.84 o 
  -2   6   3      594.30      680.89     74.84 o 
  -1   6   3        0.23      -24.76     33.87 o 
   0   6   3      103.87      116.27     24.16 o 
   1   6   3      313.22      309.98     28.95 o 
   2   6   3     2384.74     2308.67     81.16 o 
   3   6   3     8708.41     8221.57    236.54 o 
   4   6   3     2676.09     2683.47     92.69 o 
   5   6   3       72.84      105.28     24.78 o 
   6   6   3     4391.81     3946.17    153.86 o 
   7   6   3     6648.71     6482.13    237.12 o 
   8   6   3      164.44      114.61     41.52 o 
   9   6   3       70.77       23.96     41.24 o 
  10   6   3       39.65       63.06     61.28 o 
  11   6   3       88.40       71.42     74.62 o 
  -5   7   3        2.80      -69.42     98.07 o 
  -4   7   3       48.86       86.75     63.92 o 
  -3   7   3       71.26       55.20     57.52 o 
  -2   7   3      280.53      212.70     58.36 o 
  -1   7   3        9.56       33.27     58.06 o 
   0   7   3     1958.71     2068.63    125.17 o 
   1   7   3     1954.42     1887.01     89.18 o 
   2   7   3      996.38     1052.51     61.68 o 
   3   7   3     4867.80     4923.05    180.42 o 
   4   7   3     6175.12     5914.49    181.47 o 
   5   7   3     1917.39     1935.90     78.09 o 
   6   7   3        4.31      -30.21     30.21 o 
   7   7   3      442.61      472.72     52.36 o 
   8   7   3     1246.50     1431.64     87.12 o 
   9   7   3       37.78       91.92     47.04 o 
  10   7   3        5.66       24.06     57.70 o 
  11   7   3       57.12       48.18     73.74 o 
  -4   8   3       13.76       12.37     76.94 o 
  -3   8   3      912.92     1019.48    118.34 o 
  -2   8   3     3127.87     3357.17    193.32 o 
  -1   8   3      475.11      480.27     75.45 o 
   0   8   3      735.50      745.54     88.57 o 
   1   8   3     2595.20     2501.16    147.03 o 
   2   8   3     5277.25     4927.64    235.64 o 
   3   8   3      644.79      667.74     55.07 o 
   4   8   3     3050.48     3165.87    131.82 o 
   5   8   3      306.08      357.52     48.08 o 
   6   8   3       57.67       53.89     31.77 o 
   7   8   3       38.00       60.46     40.08 o 
   8   8   3       28.73       27.41     44.51 o 
   9   8   3      930.40      953.64    100.78 o 
  10   8   3      317.24      240.08     71.28 o 
  11   8   3       18.32       -9.93     76.02 o 
  -2   9   3      990.59     1027.97    111.87 o 
  -1   9   3     3133.41     3095.80    187.14 o 
   0   9   3      346.27      307.18     72.51 o 
   1   9   3      417.83      472.61     75.56 o 
   2   9   3      317.84      429.10     71.51 o 
   3   9   3      222.07      151.50     54.41 o 
   4   9   3      139.52      273.99     62.42 o 
   5   9   3      127.80       76.19     41.82 o 
   6   9   3      862.14      887.33     69.99 o 
   7   9   3     1478.16     1472.83    113.64 o 
   8   9   3      812.92      905.51    102.62 o 
   9   9   3      173.91      137.95     99.53 o 
  10   9   3     2240.96     2255.01    158.96 o 
  -1  10   3      302.06      440.78     89.65 o 
   0  10   3      134.70      167.84     78.35 o 
   1  10   3      161.12      154.48     70.23 o 
   2  10   3       50.36        3.90     57.27 o 
   3  10   3      364.70      254.82     70.27 o 
   4  10   3     2141.26     2028.19    135.80 o 
   5  10   3     1564.51     1621.85    118.41 o 
   6  10   3        0.09      -48.10     59.88 o 
   7  10   3     1300.54     1260.32    114.55 o 
   8  10   3     1483.41     1700.77    134.68 o 
   9  10   3      622.64      642.23    140.67 o 
   1  11   3     1255.33     1242.40    133.34 o 
   2  11   3     1614.23     1498.31    130.01 o 
   3  11   3      226.20      129.38     71.28 o 
   4  11   3      111.53       71.95     68.99 o 
   5  11   3     2104.18     2303.25    153.50 o 
   6  11   3     1372.51     1367.39    120.62 o 
   7  11   3        0.61     -103.53    103.53 o 
   5  12   3      150.01       69.55     86.02 o 
  -8 -11   4     1165.70     1285.33    169.62 o 
  -7 -11   4      250.37      310.00     83.71 o 
  -6 -11   4       22.87       33.57     70.97 o 
  -5 -11   4      662.48      491.08     89.69 o 
  -4 -11   4      160.83      101.90    103.75 o 
  -3 -11   4       85.85      174.92     82.00 o 
  -2 -11   4       38.75      -66.13     66.13 o 
  -1 -11   4      146.57      145.38     83.07 o 
  -9 -10   4        1.07       12.60    115.98 o 
  -8 -10   4       28.66       42.13    100.90 o 
  -7 -10   4       64.94       -0.87     61.84 o 
  -6 -10   4        0.94      -48.02     59.04 o 
  -5 -10   4        0.78       -8.33     55.88 o 
  -4 -10   4      826.66      796.92     74.37 o 
  -3 -10   4     3304.69     3358.04    153.47 o 
  -2 -10   4     1205.08     1144.72     84.66 o 
  -1 -10   4      192.19      192.59     69.18 o 
   0 -10   4     1115.41     1361.68    118.41 o 
   1 -10   4     1856.34     1941.07    150.65 o 
 -10  -9   4        0.40      -59.23     74.47 o 
  -9  -9   4       87.51      127.67     70.39 o 
  -8  -9   4      265.89      167.69     67.15 o 
  -7  -9   4      352.13      267.83     66.68 o 
  -6  -9   4     2773.50     2988.01    166.37 o 
  -5  -9   4     1980.87     2085.43    131.28 o 
  -4  -9   4      223.20      218.16     49.70 o 
  -3  -9   4     2075.97     2054.53    106.09 o 
  -2  -9   4     5217.25     5014.72    199.75 o 
  -1  -9   4     1032.29     1082.93     78.41 o 
   0  -9   4      321.47      302.74     55.82 o 
   1  -9   4      680.45      766.93     78.38 o 
   2  -9   4      192.10      240.36     80.43 o 
   3  -9   4       79.28       57.77    114.13 o 
 -10  -8   4       57.30       61.86     75.07 o 
  -9  -8   4      313.81      375.19     80.91 o 
  -8  -8   4     2265.47     2113.29    138.72 o 
  -7  -8   4     1629.91     1662.03     91.71 o 
  -6  -8   4     1387.96     1477.31     82.97 o 
  -5  -8   4     5046.63     5120.34    241.35 o 
  -4  -8   4     5124.75     4902.56    188.34 o 
  -3  -8   4      719.14      778.28     64.90 o 
  -2  -8   4     1324.72     1208.03     75.09 o 
  -1  -8   4      737.77      731.27     62.55 o 
   0  -8   4        4.52      -37.40     37.40 o 
   1  -8   4       57.26      101.59     41.13 o 
   2  -8   4        5.34       13.92     47.10 o 
   3  -8   4     1064.31     1222.74     89.54 o 
   4  -8   4      971.46      883.25     89.43 o 
 -10  -7   4      922.34      920.14    111.84 o 
  -9  -7   4        3.05      -55.61     55.61 o 
  -8  -7   4     1773.06     1855.94    125.68 o 
  -7  -7   4     5028.54     4853.70    188.23 o 
  -6  -7   4      387.63      403.85     48.82 o 
  -5  -7   4       35.99       15.20     29.39 o 
  -4  -7   4      223.80      257.33     33.49 o 
  -3  -7   4      105.99      110.95     32.86 o 
  -2  -7   4      284.60      308.33     40.62 o 
  -1  -7   4       65.89       58.84     33.10 o 
   0  -7   4     2133.04     1997.91     98.00 o 
   1  -7   4     1720.36     1755.08     92.72 o 
   2  -7   4     1394.75     1324.79     81.70 o 
   3  -7   4      307.38      276.35     56.93 o 
   4  -7   4     2018.47     1989.13    112.96 o 
   5  -7   4      992.90      870.53    110.43 o 
 -10  -6   4     1023.93     1065.59    108.66 o 
  -9  -6   4      412.66      461.37     77.08 o 
  -8  -6   4       41.50       49.92     48.33 o 
  -7  -6   4      290.40      319.64     43.50 o 
  -6  -6   4      315.27      365.87     43.51 o 
  -5  -6   4      459.70      476.69     45.24 o 
  -4  -6   4      131.72       98.75     23.29 o 
  -3  -6   4     1197.81     1305.49     55.61 o 
  -2  -6   4     6801.94     6545.15    194.99 o 
  -1  -6   4     5899.94     5664.29    203.44 o 
   0  -6   4       37.74      -11.51     25.91 o 
   1  -6   4     4068.83     4302.10    167.05 o 
   2  -6   4     3667.42     3512.95    145.23 o 
   3  -6   4     1314.19     1269.57     79.53 o 
   4  -6   4       87.84       99.59     45.00 o 
   5  -6   4      383.68      387.98     80.55 o 
   6  -6   4        0.28       29.75     79.74 o 
 -11  -5   4      119.19      118.79    114.46 o 
 -10  -5   4      111.88       98.42     70.34 o 
  -9  -5   4       53.30       -6.25     56.66 o 
  -8  -5   4       20.61       70.25     51.13 o 
  -7  -5   4      647.19      687.36     54.38 o 
  -6  -5   4        9.53       -2.22     28.33 o 
  -5  -5   4     6492.24     6480.36    201.71 o 
  -4  -5   4     5581.76     5446.54    164.38 o 
  -3  -5   4        3.14       11.08     16.89 o 
  -2  -5   4      328.79      379.45     27.25 o 
  -1  -5   4    14867.62    15025.85    414.04 o 
   0  -5   4     5116.90     5041.86    191.44 o 
   1  -5   4       63.66      112.13     28.38 o 
   2  -5   4      334.28      293.45     37.48 o 
   3  -5   4     2315.42     2103.24    100.17 o 
   4  -5   4      390.21      450.35     53.70 o 
   5  -5   4      196.67      143.43     57.25 o 
   6  -5   4      716.98      676.92     95.47 o 
   7  -5   4      919.42     1147.43    121.23 o 
 -10  -4   4      161.79      132.20     67.54 o 
  -9  -4   4       51.22       70.50     53.81 o 
  -8  -4   4     2637.72     2550.67    151.66 o 
  -7  -4   4     3361.06     3565.16    143.64 o 
  -6  -4   4     3057.16     3043.15    123.58 o 
  -5  -4   4      563.60      537.51     32.30 o 
  -4  -4   4    11701.92    11126.72    311.70 o 
  -3  -4   4    14846.11    15813.41    432.97 o 
  -2  -4   4     3393.59     3518.08    108.73 o 
  -1  -4   4     1191.20     1245.87     47.08 o 
   0  -4   4     6019.24     6105.68    208.82 o 
   1  -4   4      133.49      163.03     26.79 o 
   2  -4   4        8.94       -5.06     22.14 o 
   3  -4   4       82.71       84.23     29.27 o 
   4  -4   4     2052.33     1915.16     94.64 o 
   5  -4   4     1928.86     1874.65    124.20 o 
   6  -4   4      361.21      325.04     66.53 o 
   7  -4   4     1314.92     1228.38    115.34 o 
 -10  -3   4      898.21      872.08    113.97 o 
  -9  -3   4     2260.75     2374.22    152.24 o 
  -8  -3   4      529.69      473.73     73.68 o 
  -7  -3   4     2315.37     2303.79    134.13 o 
  -6  -3   4     7189.08     7167.15    249.59 o 
  -5  -3   4     3802.87     3753.72    118.70 o 
  -4  -3   4      448.67      443.67     25.58 o 
  -3  -3   4     2879.25     3041.09     93.16 o 
  -2  -3   4     1050.36     1197.16     44.19 o 
  -1  -3   4      371.01      410.96     22.44 o 
   0  -3   4      920.11      998.05     38.12 o 
   1  -3   4     1006.15      943.38     48.49 o 
   2  -3   4    13719.54    13515.51    372.26 o 
   3  -3   4     2866.56     2832.41     93.63 o 
   4  -3   4      210.28      279.36     38.63 o 
   5  -3   4     2993.75     3351.93    176.95 o 
   6  -3   4     4381.02     4170.39    215.44 o 
   7  -3   4      143.48      158.37     65.39 o 
   8  -3   4       55.97       89.05     69.55 o 
 -10  -2   4      320.95      362.54     85.24 o 
  -9  -2   4     1282.53     1127.63    106.13 o 
  -8  -2   4     1883.19     1825.58    123.69 o 
  -7  -2   4       35.87        8.83     39.20 o 
  -6  -2   4      244.50      248.75     36.28 o 
  -5  -2   4     1974.83     1932.14     72.13 o 
  -4  -2   4       19.72        8.99     12.58 o 
  -3  -2   4     2689.51     2866.24    105.55 o 
  -2  -2   4      288.40      290.94     23.91 o 
  -1  -2   4     6020.24     6366.28    178.15 o 
   0  -2   4     3501.09     3588.58    105.37 o 
   1  -2   4     4028.57     4097.29    120.04 o 
   2  -2   4     2916.86     2623.84     82.68 o 
   3  -2   4     6625.53     6028.64    176.48 o 
   4  -2   4     3652.59     3601.59    116.10 o 
   5  -2   4       32.96       65.39     29.34 o 
   6  -2   4     1268.77     1222.41     94.35 o 
   7  -2   4        6.87      -43.98     46.25 o 
   8  -2   4       30.86      -20.54     60.12 o 
   9  -2   4        7.79      -37.87     72.92 o 
 -10  -1   4       65.93      124.73     75.23 o 
  -9  -1   4       68.63       82.44     61.77 o 
  -8  -1   4      643.24      741.64     84.66 o 
  -7  -1   4       91.47       57.23     41.39 o 
  -6  -1   4      243.04      236.32     29.54 o 
  -5  -1   4      185.54      179.06     24.51 o 
  -4  -1   4     2964.17     2845.89     92.18 o 
  -3  -1   4    16732.44    17302.32    469.18 o 
  -2  -1   4     4368.21     4517.68    152.02 o 
  -1  -1   4      455.97      453.10     20.02 o 
   0  -1   4     8219.47     8643.63    245.29 o 
   1  -1   4    13817.65    14130.85    381.62 o 
   2  -1   4      613.25      653.32     28.19 o 
   3  -1   4     2697.22     2813.05     96.23 o 
   4  -1   4        1.54       13.10     16.49 o 
   5  -1   4       96.70      118.76     28.73 o 
   6  -1   4       35.81      -13.36     30.31 o 
   7  -1   4       30.13       39.05     36.15 o 
   8  -1   4     1451.69     1254.97    105.98 o 
   9  -1   4      712.60      759.05    105.91 o 
  -9   0   4        4.58      -36.93     62.77 o 
  -8   0   4       96.45      188.66     59.67 o 
  -7   0   4      762.19      740.41     74.19 o 
  -6   0   4     3120.92     3184.26    111.62 o 
  -5   0   4     2389.61     2623.59     96.70 o 
  -4   0   4     2541.03     2746.77     91.53 o 
  -3   0   4    15329.31    15421.67    420.90 o 
  -2   0   4    25555.72    24836.06    665.10 o 
  -1   0   4      123.68      159.61     13.97 o 
   0   0   4       94.69      108.70     11.69 o 
   1   0   4     7416.56     7856.03    216.12 o 
   2   0   4      299.72      313.25     19.75 o 
   3   0   4      617.24      623.58     28.19 o 
   4   0   4      513.09      551.49     38.19 o 
   5   0   4     3489.08     3283.06    127.41 o 
   6   0   4     3206.09     3027.18    126.11 o 
   7   0   4     3088.31     2718.16    122.21 o 
   8   0   4      379.71      402.58     55.68 o 
   9   0   4     2123.98     2143.93    145.70 o 
  10   0   4      762.28      781.86    107.54 o 
  -9   1   4      584.18      798.30    106.38 o 
  -8   1   4     1422.74     1537.69    118.92 o 
  -7   1   4      160.54      165.94     57.21 o 
  -6   1   4     4620.44     4568.49    150.83 o 
  -5   1   4     7155.11     7239.09    216.20 o 
  -4   1   4     5249.15     5526.76    166.58 o 
  -3   1   4       53.27       67.84     16.74 o 
  -2   1   4    11010.73    11907.46    327.02 o 
  -1   1   4     4209.67     4554.04    130.95 o 
   0   1   4      111.97      110.24     11.33 o 
   1   1   4     2656.39     2644.11     78.56 o 
   2   1   4      125.44      135.44     13.64 o 
   3   1   4     6273.24     6136.14    205.28 o 
   4   1   4     6570.26     6236.88    212.84 o 
   5   1   4     1406.37     1426.33     69.45 o 
   6   1   4     3559.47     3260.25    131.42 o 
   7   1   4     2417.15     2341.27    107.94 o 
   8   1   4     1103.67     1270.91     79.61 o 
   9   1   4      428.41      483.42     64.57 o 
  10   1   4      118.41       31.32     56.59 o 
  -8   2   4     1688.25     1708.61    129.22 o 
  -7   2   4     3485.37     3773.08    197.01 o 
  -6   2   4       42.32        5.30     28.60 o 
  -5   2   4      615.44      608.88     43.33 o 
  -4   2   4      447.19      483.05     35.27 o 
  -3   2   4        1.72      -10.05     15.96 o 
  -2   2   4      502.12      614.48     30.86 o 
  -1   2   4      818.92      919.06     36.32 o 
   0   2   4     6587.62     6183.01    203.26 o 
   1   2   4     4191.38     4017.72    114.84 o 
   2   2   4      897.28      882.78     33.82 o 
   3   2   4     4386.39     4376.54    127.88 o 
   4   2   4    14432.31    13168.86    423.18 o 
   5   2   4     2637.92     2520.46    102.19 o 
   6   2   4       43.63       40.80     23.99 o 
   7   2   4      786.55      726.71     54.27 o 
   8   2   4      758.50      832.99     64.93 o 
   9   2   4       64.88      -13.21     43.35 o 
  10   2   4       56.03      -18.07     50.85 o 
  -7   3   4      276.91      215.77     89.26 o 
  -6   3   4      261.54      337.70     44.67 o 
  -5   3   4      489.38      553.55     46.22 o 
  -4   3   4       77.71       76.60     25.57 o 
  -3   3   4     2106.33     2161.82     79.46 o 
  -2   3   4     2630.96     2646.35     88.31 o 
  -1   3   4    12902.71    13671.21    375.62 o 
   0   3   4     1387.00     1344.70     49.72 o 
   1   3   4    19401.01    18098.67    566.56 o 
   2   3   4    10568.93    10242.93    282.40 o 
   3   3   4      211.82      173.41     17.08 o 
   4   3   4      855.45      812.46     35.77 o 
   5   3   4     4324.89     4251.91    156.14 o 
   6   3   4        0.34       -9.55     25.08 o 
   7   3   4       12.32       32.75     31.48 o 
   8   3   4       32.72       39.42     31.95 o 
   9   3   4      591.93      565.98     64.93 o 
  10   3   4      917.07     1146.42     88.03 o 
  11   3   4      145.05      168.01     81.02 o 
  -6   4   4      296.26      357.79     72.13 o 
  -5   4   4     2594.67     2669.05    150.61 o 
  -4   4   4     2368.25     2558.37     97.38 o 
  -3   4   4        1.85      -23.57     23.57 o 
  -2   4   4     5219.81     5223.69    164.85 o 
  -1   4   4    10227.71     9942.83    281.10 o 
   0   4   4      784.07      675.08     32.05 o 
   1   4   4      851.20      890.15     35.85 o 
   2   4   4     2434.55     2338.66     75.92 o 
   3   4   4     2811.09     2651.05     86.11 o 
   4   4   4     1464.82     1646.35     60.02 o 
   5   4   4      133.02      123.86     20.48 o 
   6   4   4     2674.63     2873.64    119.50 o 
   7   4   4     3429.69     3462.00    142.48 o 
   8   4   4      298.59      282.32     45.21 o 
   9   4   4      181.50       64.65     44.30 o 
  10   4   4     2608.75     2622.98    135.15 o 
  11   4   4     1384.06     1366.23    128.86 o 
  -6   5   4       94.58      150.34     72.77 o 
  -5   5   4      858.27      938.07     90.92 o 
  -4   5   4     3238.15     3314.42    177.24 o 
  -3   5   4     4631.55     4642.28    179.16 o 
  -2   5   4       62.95       57.02     27.64 o 
  -1   5   4      203.13      227.29     26.75 o 
   0   5   4     3373.04     3215.16    104.32 o 
   1   5   4     1515.42     1553.30     58.00 o 
   2   5   4      245.85      269.31     22.48 o 
   3   5   4     1183.56     1154.44     48.24 o 
   4   5   4     3878.41     3826.53    109.20 o 
   5   5   4     1765.05     1767.40     69.92 o 
   6   5   4       14.38      -25.26     25.26 o 
   7   5   4     5534.32     5024.04    191.66 o 
   8   5   4     3006.90     3015.29    134.10 o 
   9   5   4     1369.62     1546.69     91.42 o 
  10   5   4       86.60      113.15     52.91 o 
  11   5   4      630.05      589.83     96.05 o 
  -6   6   4     1450.15     1753.78    219.48 o 
  -5   6   4      361.37      499.35     87.63 o 
  -4   6   4      934.20      987.61     93.77 o 
  -3   6   4     1472.63     1431.24    106.13 o 
  -2   6   4        1.69      -38.81     38.81 o 
  -1   6   4        1.82       38.39     38.12 o 
   0   6   4       47.78       51.03     27.77 o 
   1   6   4     1255.06     1293.46     66.81 o 
   2   6   4     5273.96     5066.00    154.66 o 
   3   6   4      759.95      886.50     46.43 o 
   4   6   4      348.77      449.41     33.75 o 
   5   6   4     4245.22     4301.85    137.60 o 
   6   6   4     4349.70     4342.72    167.49 o 
   7   6   4      110.74      120.85     36.29 o 
   8   6   4      687.28      693.69     64.54 o 
   9   6   4      123.11      124.80     44.27 o 
  10   6   4       40.78       24.99     60.25 o 
  11   6   4       49.03       90.49     76.01 o 
  -5   7   4      402.10      478.10     98.43 o 
  -4   7   4       10.76      -58.32     61.57 o 
  -3   7   4      111.51      139.22     57.59 o 
  -2   7   4      835.34      729.53     83.94 o 
  -1   7   4     2704.35     2733.55    155.56 o 
   0   7   4      324.99      318.63     55.85 o 
   1   7   4       16.70       43.84     29.80 o 
   2   7   4     4903.05     4648.35    175.29 o 
   3   7   4     6662.40     6227.42    222.38 o 
   4   7   4      321.14      328.33     41.84 o 
   5   7   4      275.82      284.95     35.77 o 
   6   7   4     1614.24     1727.73     89.40 o 
   7   7   4      168.42      211.50     43.63 o 
   8   7   4      594.62      576.68     59.95 o 
   9   7   4       21.59        7.95     46.10 o 
  10   7   4      444.48      389.64     65.98 o 
  11   7   4      248.77      354.64     87.82 o 
  -3   8   4      847.45      982.01    110.65 o 
  -2   8   4       31.82       61.16     58.50 o 
  -1   8   4     1981.33     1995.34    133.70 o 
   0   8   4     2341.52     2261.77    140.71 o 
   1   8   4     1974.98     1631.43    112.81 o 
   2   8   4      187.18      179.64     50.22 o 
   3   8   4     2288.08     2360.63    106.96 o 
   4   8   4      474.48      471.42     51.02 o 
   5   8   4      199.19      206.23     41.65 o 
   6   8   4      221.98      221.95     61.20 o 
   7   8   4      142.40      146.63     57.87 o 
   8   8   4     1674.66     1823.78    102.23 o 
   9   8   4      265.18      242.93     56.27 o 
  10   8   4       68.40       81.94     69.78 o 
  -2   9   4     1973.76     1881.48    145.19 o 
  -1   9   4       45.02       36.57     64.81 o 
   0   9   4      650.09      659.61     93.12 o 
   1   9   4      878.00     1057.64     96.41 o 
   2   9   4      510.66      485.37     76.17 o 
   3   9   4        1.36      -39.78     43.65 o 
   4   9   4       52.69       25.51     39.02 o 
   5   9   4     2401.99     2337.98    113.25 o 
   6   9   4      499.50      636.45     81.38 o 
   7   9   4      114.51       70.55     57.02 o 
   8   9   4      911.04     1084.45    106.13 o 
   9   9   4     1993.02     2032.17    147.14 o 
  10   9   4      674.38      804.48    159.93 o 
  -1  10   4      164.92      164.09     84.29 o 
   0  10   4       84.29       42.98     74.28 o 
   1  10   4       82.58      125.60     70.09 o 
   2  10   4      226.38      165.66     68.23 o 
   3  10   4     1734.67     1568.73    119.14 o 
   4  10   4      100.56       94.64     58.62 o 
   5  10   4     1175.95     1156.40    102.01 o 
   6  10   4     3147.81     3056.99    174.89 o 
   7  10   4     2197.76     1948.12    137.49 o 
   8  10   4      339.40      286.57     85.29 o 
   9  10   4      432.66      389.21    122.28 o 
   1  11   4      673.74      632.69    106.78 o 
   2  11   4       44.73        2.10     68.60 o 
   3  11   4     1264.36     1175.91    118.56 o 
   4  11   4     1424.39     1584.63    124.85 o 
   5  11   4      669.22      713.85     97.02 o 
   6  11   4      230.22      297.06    114.50 o 
   7  11   4      304.81      332.11    131.17 o 
   8  11   4      428.52      499.53    105.33 o 
  -7 -11   5      206.02      227.49     81.83 o 
  -6 -11   5      588.41      536.35     94.71 o 
  -5 -11   5       38.79       53.16     73.01 o 
  -4 -11   5       34.26       54.15     71.20 o 
  -3 -11   5      457.54      645.30    104.68 o 
  -2 -11   5      494.34      513.48     73.97 o 
  -1 -11   5      916.87      814.41    112.99 o 
  -9 -10   5      199.85      223.84    131.73 o 
  -8 -10   5      135.00      124.04     77.30 o 
  -7 -10   5        4.19       32.64     65.38 o 
  -6 -10   5        0.86      -33.70     59.77 o 
  -5 -10   5      377.68      365.72     78.20 o 
  -4 -10   5     2729.47     2342.35    151.12 o 
  -3 -10   5      198.63      113.03     51.60 o 
  -2 -10   5     1197.55     1235.71     89.87 o 
  -1 -10   5     1502.53     1389.03     96.55 o 
   0 -10   5     1293.88     1303.65    115.81 o 
   1 -10   5       71.36      187.37     85.96 o 
  -9  -9   5       21.30       -4.44     67.19 o 
  -8  -9   5      514.88      614.12     90.70 o 
  -7  -9   5     1696.49     1841.26    130.92 o 
  -6  -9   5     1100.17      885.06     91.06 o 
  -5  -9   5      264.57      307.97     62.83 o 
  -4  -9   5     3146.76     3122.54    173.74 o 
  -3  -9   5     4103.67     4269.18    182.92 o 
  -2  -9   5      399.30      406.30     56.23 o 
  -1  -9   5        4.60        5.28     43.67 o 
   0  -9   5     1015.08      941.97     77.04 o 
   1  -9   5      369.78      375.15     62.80 o 
   2  -9   5      167.96      236.76     65.59 o 
 -10  -8   5      852.45      813.76    109.16 o 
  -9  -8   5      629.24      664.09     93.41 o 
  -8  -8   5      187.81      146.70     59.49 o 
  -7  -8   5     2485.04     2534.05    120.84 o 
  -6  -8   5     3591.31     3469.51    146.56 o 
  -5  -8   5     1547.03     1617.26    111.33 o 
  -4  -8   5      130.07      183.73     54.76 o 
  -3  -8   5      993.02      875.73     63.89 o 
  -2  -8   5      340.00      331.73     50.20 o 
  -1  -8   5        1.37       19.82     36.37 o 
   0  -8   5      194.66      218.83     45.36 o 
   1  -8   5     1009.06      955.01     64.90 o 
   2  -8   5     2122.83     2098.33    115.13 o 
   3  -8   5      348.19      278.06     63.15 o 
   4  -8   5      485.37      550.84     98.36 o 
 -10  -7   5      301.53      318.89     84.63 o 
  -9  -7   5     1733.49     1810.87    133.27 o 
  -8  -7   5     1834.05     1995.02    132.36 o 
  -7  -7   5        8.89       11.10     36.44 o 
  -6  -7   5      449.17      513.55     50.81 o 
  -5  -7   5      269.17      303.53     40.97 o 
  -4  -7   5      232.79      263.93     32.85 o 
  -3  -7   5      441.95      512.79     54.93 o 
  -2  -7   5      366.75      416.57     46.87 o 
  -1  -7   5     3984.88     3855.47    154.98 o 
   0  -7   5     2363.37     2456.46    112.63 o 
   1  -7   5      277.60      263.86     45.70 o 
   2  -7   5     1446.10     1424.37     84.92 o 
   3  -7   5     5122.01     4930.78    200.30 o 
   4  -7   5      478.49      470.08     69.45 o 
   5  -7   5       10.11       35.66     76.50 o 
 -10  -6   5      188.97      109.04     69.65 o 
  -9  -6   5      128.36       83.37     61.52 o 
  -8  -6   5     1606.18     1402.40    106.24 o 
  -7  -6   5      349.56      329.08     46.91 o 
  -6  -6   5      723.21      745.58     56.62 o 
  -5  -6   5      190.38      152.43     32.72 o 
  -4  -6   5     1745.24     1635.26     66.27 o 
  -3  -6   5     4813.59     4731.71    148.30 o 
  -2  -6   5     5017.21     5096.35    186.24 o 
  -1  -6   5     1281.24     1315.07     71.55 o 
   0  -6   5     4918.69     4701.79    177.60 o 
   1  -6   5     2651.84     2445.70    110.28 o 
   2  -6   5      163.13      116.12     35.91 o 
   3  -6   5      608.32      647.43     62.19 o 
   4  -6   5     1574.33     1566.78     96.08 o 
   5  -6   5        2.77       62.97     60.29 o 
   6  -6   5        0.49       57.96     76.61 o 
 -10  -5   5       28.94       -5.40     62.35 o 
  -9  -5   5       54.19      135.75     61.55 o 
  -8  -5   5      141.92      112.14     52.15 o 
  -7  -5   5       44.66       62.28     34.31 o 
  -6  -5   5     2879.72     2812.72    118.45 o 
  -5  -5   5     1216.17     1251.61     67.18 o 
  -4  -5   5      558.47      571.22     34.44 o 
  -3  -5   5     2435.08     2360.13     82.42 o 
  -2  -5   5     9469.37     9648.47    274.59 o 
  -1  -5   5     5324.14     5489.75    163.37 o 
   0  -5   5      969.12      881.62     53.59 o 
   1  -5   5      555.98      571.73     45.60 o 
   2  -5   5      292.43      230.30     38.77 o 
   3  -5   5       34.23       24.85     31.00 o 
   4  -5   5      126.04      171.88     43.61 o 
   5  -5   5     1015.58      975.58     93.77 o 
   6  -5   5     1017.09      914.11    105.55 o 
   7  -5   5      156.47      171.34     81.87 o 
 -10  -4   5        7.36       -3.96     66.17 o 
  -9  -4   5     1136.69     1095.80    102.12 o 
  -8  -4   5      779.41      899.04     87.74 o 
  -7  -4   5      213.10      119.26     37.11 o 
  -6  -4   5      944.31      868.44     57.49 o 
  -5  -4   5     8823.26     8099.11    275.28 o 
  -4  -4   5     2620.18     2579.14     88.24 o 
  -3  -4   5      292.37      305.78     23.49 o 
  -2  -4   5      843.12      884.73     39.57 o 
  -1  -4   5     1977.68     1781.35     62.66 o 
   0  -4   5      439.29      415.23     34.33 o 
   1  -4   5       19.23        2.53     20.95 o 
   2  -4   5     2369.25     2392.54    101.07 o 
   3  -4   5     2033.32     2029.93     94.96 o 
   4  -4   5     1962.78     1989.38     96.91 o 
   5  -4   5      100.13       36.93     44.80 o 
   6  -4   5     3135.21     3043.15    179.48 o 
   7  -4   5     2665.49     2344.74    160.51 o 
 -10  -3   5      495.40      353.36     85.33 o 
  -9  -3   5      646.55      454.44     78.67 o 
  -8  -3   5     4971.12     4701.50    236.61 o 
  -7  -3   5     3027.08     2919.86    125.28 o 
  -6  -3   5      847.26      849.07     55.43 o 
  -5  -3   5     2870.42     2932.65    117.44 o 
  -4  -3   5     1787.89     1796.93     78.81 o 
  -3  -3   5     1258.80     1365.04     62.37 o 
  -2  -3   5      385.48      427.19     24.17 o 
  -1  -3   5       85.15       80.66     14.65 o 
   0  -3   5     3965.70     3875.35    116.75 o 
   1  -3   5     6235.86     6186.80    209.80 o 
   2  -3   5      209.62      210.21     20.02 o 
   3  -3   5     2411.70     2554.64    105.73 o 
   4  -3   5     5955.30     5644.92    204.81 o 
   5  -3   5     4301.64     4172.74    207.56 o 
   6  -3   5      208.83      213.69     62.00 o 
   7  -3   5      616.36      711.14     94.82 o 
   8  -3   5      295.39      202.79     78.81 o 
 -10  -2   5     1935.29     1695.68    142.01 o 
  -9  -2   5      366.60      428.13     78.85 o 
  -8  -2   5      293.13      268.27     64.45 o 
  -7  -2   5     1161.38     1073.25     67.46 o 
  -6  -2   5      315.29      367.60     42.24 o 
  -5  -2   5       87.77       89.51     26.13 o 
  -4  -2   5      412.33      392.64     34.26 o 
  -3  -2   5     3338.40     3559.38    129.62 o 
  -2  -2   5    14622.48    15600.07    602.01 o 
  -1  -2   5     5632.28     5812.48    165.72 o 
   0  -2   5      889.09      840.43     34.22 o 
   1  -2   5    13802.54    13754.50    375.23 o 
   2  -2   5    18556.63    19073.30    517.24 o 
   3  -2   5        7.99       14.12     15.10 o 
   4  -2   5      913.52      902.66     44.41 o 
   5  -2   5     3253.56     3286.42    170.09 o 
   6  -2   5       10.15      -28.30     41.41 o 
   7  -2   5       48.90       33.35     52.44 o 
   8  -2   5       17.27       16.30     64.33 o 
   9  -2   5      154.63      124.28     79.34 o 
 -10  -1   5      482.62      533.07    100.89 o 
  -9  -1   5      111.23      179.50     73.03 o 
  -8  -1   5       75.66       67.96     51.07 o 
  -7  -1   5       72.34      100.04     44.75 o 
  -6  -1   5       34.48       -9.84     28.29 o 
  -5  -1   5     1156.12     1127.70     50.73 o 
  -4  -1   5     6246.62     6370.58    186.71 o 
  -3  -1   5       85.99       88.86     13.35 o 
  -2  -1   5    12633.96    12635.29    399.69 o 
  -1  -1   5     3270.42     2878.09     87.23 o 
   0  -1   5     9587.44     9417.10    259.20 o 
   1  -1   5     5019.11     4922.07    141.47 o 
   2  -1   5     5739.24     5736.09    164.34 o 
   3  -1   5        1.45        3.76     13.18 o 
   4  -1   5       18.22       38.86     17.66 o 
   5  -1   5       84.32       59.01     28.02 o 
   6  -1   5       44.60       54.73     30.64 o 
   7  -1   5     3271.01     2919.03    167.16 o 
   8  -1   5      828.04      946.38     95.90 o 
   9  -1   5      125.50      112.76     72.81 o 
  -9   0   5        0.20       56.20     69.86 o 
  -8   0   5      156.83      196.75     59.18 o 
  -7   0   5     1662.02     1607.11    109.63 o 
  -6   0   5      299.14      282.29     42.70 o 
  -5   0   5      770.50      781.64     43.40 o 
  -4   0   5     9806.68    10058.57    285.43 o 
  -3   0   5    10269.92     9859.14    275.93 o 
  -2   0   5       28.48       40.15     12.18 o 
  -1   0   5      693.37      624.49     26.74 o 
   0   0   5     2552.29     2360.31     73.14 o 
   1   0   5     2785.15     2723.25     82.97 o 
   2   0   5      500.14      546.83     25.80 o 
   3   0   5       52.36       84.34     14.46 o 
   4   0   5     1822.66     1638.87     58.97 o 
   5   0   5     1251.39     1207.42     64.39 o 
   6   0   5        1.27       -2.59     28.82 o 
   7   0   5     2755.10     2783.13    126.18 o 
   8   0   5     4309.02     4082.47    173.74 o 
   9   0   5      508.39      432.32     84.92 o 
  10   0   5       16.12       15.50     78.02 o 
  -9   1   5      377.04      440.85     94.57 o 
  -8   1   5       34.07      275.79    101.12 o 
  -7   1   5     3773.59     3539.04    187.90 o 
  -6   1   5     2981.81     3137.54    133.23 o 
  -5   1   5      204.34      236.33     31.12 o 
  -4   1   5      476.11      519.73     34.91 o 
  -3   1   5     4675.47     4813.99    145.23 o 
  -2   1   5      993.77      971.53     39.71 o 
  -1   1   5       53.75       58.12     12.07 o 
   0   1   5     3542.86     3356.92     99.19 o 
   1   1   5     6220.56     5910.04    166.51 o 
   2   1   5     5190.34     5258.53    153.86 o 
   3   1   5     2496.75     2686.61     84.19 o 
   4   1   5    10463.97     9858.42    324.17 o 
   5   1   5     7824.91     7286.21    251.21 o 
   6   1   5     2612.94     2659.65    113.32 o 
   7   1   5      314.26      390.30     46.11 o 
   8   1   5      951.11      896.62     66.92 o 
   9   1   5     1286.04     1239.58     87.09 o 
  10   1   5        0.29      -38.56     64.47 o 
  -8   2   5      485.30      629.51     93.92 o 
  -7   2   5       72.28       95.28     59.31 o 
  -6   2   5     2320.06     2268.35    109.85 o 
  -5   2   5      196.97      182.53     31.76 o 
  -4   2   5        1.84      -19.71     19.71 o 
  -3   2   5        9.33       -7.53     17.13 o 
  -2   2   5     1329.12     1412.85     54.31 o 
  -1   2   5     7206.93     7004.39    198.89 o 
   0   2   5     4244.99     4210.79    145.88 o 
   1   2   5     2618.08     2667.60     81.30 o 
   2   2   5     9655.49     9379.12    259.34 o 
   3   2   5    16826.14    16752.24    455.12 o 
   4   2   5      416.01      359.79     31.71 o 
   5   2   5     4266.45     4509.99    164.52 o 
   6   2   5     3271.10     3097.43    126.11 o 
   7   2   5      766.59      804.62     64.75 o 
   8   2   5      671.94      711.10     62.62 o 
   9   2   5      148.83      110.27     44.83 o 
  10   2   5      325.03      314.69     66.09 o 
  -6   3   5       33.03       17.37     41.20 o 
  -5   3   5       36.80       37.86     30.36 o 
  -4   3   5     2991.29     2740.52     99.23 o 
  -3   3   5     1296.19     1352.18     58.14 o 
  -2   3   5     1372.75     1499.17     59.04 o 
  -1   3   5     7491.59     7359.86    210.88 o 
   0   3   5    15529.04    15143.76    481.64 o 
   1   3   5     3641.44     3407.29    122.97 o 
   2   3   5      682.02      692.24     30.71 o 
   3   3   5     5486.01     5390.42    157.22 o 
   4   3   5     3395.16     3203.16    101.14 o 
   5   3   5      166.28      162.48     28.56 o 
   6   3   5        7.51       42.48     32.33 o 
   7   3   5        7.96      -18.42     28.30 o 
   8   3   5      467.17      468.24     55.90 o 
   9   3   5      530.62      625.32     69.05 o 
  10   3   5       84.77      137.17     54.59 o 
  11   3   5     1025.82     1224.91    131.50 o 
  -6   4   5     1135.04     1131.46    103.06 o 
  -5   4   5      456.51      387.26     56.01 o 
  -4   4   5     1236.18     1388.06     80.18 o 
  -3   4   5     3503.25     3702.95    124.67 o 
  -2   4   5     6044.85     5846.70    177.78 o 
  -1   4   5     1838.95     1880.62     68.62 o 
   0   4   5     1466.41     1361.03     50.55 o 
   1   4   5     3048.76     2863.13    110.36 o 
   2   4   5     1140.56     1106.35     42.96 o 
   3   4   5        1.87       15.97     14.48 o 
   4   4   5       66.42       56.49     18.45 o 
   5   4   5     2364.08     2321.39     81.12 o 
   6   4   5     3498.56     3353.81    135.00 o 
   7   4   5       39.17       69.10     33.89 o 
   8   4   5     1125.49     1127.67     74.15 o 
   9   4   5     2841.12     2674.79    130.27 o 
  10   4   5     1355.17     1386.14     96.12 o 
  11   4   5      120.83      130.69     81.95 o 
  -6   5   5      915.16     1015.94    111.01 o 
  -5   5   5     2262.78     2404.00    151.44 o 
  -4   5   5      553.30      574.77     78.38 o 
  -3   5   5      201.82      171.54     42.64 o 
  -2   5   5     2666.05     2468.93    108.48 o 
  -1   5   5     1338.04     1402.69     72.27 o 
   0   5   5      303.67      380.25     40.18 o 
   1   5   5      232.64      221.42     30.31 o 
   2   5   5     5972.50     5901.19    173.12 o 
   3   5   5      837.27      782.04     38.23 o 
   4   5   5      571.35      517.09     32.77 o 
   5   5   5      798.72      789.70     41.66 o 
   6   5   5    11364.84    11440.45    391.60 o 
   7   5   5     4868.46     4947.37    190.68 o 
   8   5   5      191.61      259.69     47.37 o 
   9   5   5      102.02       43.32     43.68 o 
  10   5   5     1290.70     1255.15     90.23 o 
  11   5   5       18.83       54.70     71.58 o 
  -5   6   5      287.77      409.27     82.68 o 
  -4   6   5      893.68      978.61     96.44 o 
  -3   6   5       17.68      -19.25     50.73 o 
  -2   6   5       68.03       23.86     40.18 o 
  -1   6   5      828.96      820.77     56.26 o 
   0   6   5     2181.93     2067.29     95.40 o 
   1   6   5     1733.61     1436.55     89.22 o 
   2   6   5      651.27      679.77     47.92 o 
   3   6   5     6252.41     5941.62    210.70 o 
   4   6   5     5676.33     5486.61    198.24 o 
   5   6   5     2698.96     2744.75     96.48 o 
   6   6   5     1435.89     1344.01     74.91 o 
   7   6   5     2233.36     2355.43    110.39 o 
   8   6   5      582.25      676.41     64.86 o 
   9   6   5        0.49      -36.97     40.90 o 
  10   6   5       26.34       -8.26     51.74 o 
  11   6   5        7.58      -97.85     97.85 o 
  -4   7   5      153.77      104.23     71.02 o 
  -3   7   5     1297.84     1426.79    114.91 o 
  -2   7   5     1408.43     1540.84    110.54 o 
  -1   7   5        5.38        3.49     44.69 o 
   0   7   5     1151.14     1017.42     84.41 o 
   1   7   5     5085.51     4853.63    184.14 o 
   2   7   5     4469.79     4521.80    171.64 o 
   3   7   5      699.47      703.48     53.30 o 
   4   7   5     1950.14     1860.24     89.58 o 
   5   7   5     1324.67     1248.00     70.86 o 
   6   7   5       86.55       87.18     44.19 o 
   7   7   5      295.92      316.58     46.09 o 
   8   7   5       41.27       81.93     42.71 o 
   9   7   5      992.91      963.94     80.51 o 
  10   7   5      263.13      303.03     63.74 o 
  11   7   5        5.43      -25.06     77.46 o 
  -3   8   5      100.20        0.81     71.58 o 
  -2   8   5     2507.25     2318.57    152.06 o 
  -1   8   5     1844.58     2059.81    138.83 o 
   0   8   5      169.98      267.02     63.39 o 
   1   8   5      906.17      912.77     83.33 o 
   2   8   5     2449.61     2363.06    110.32 o 
   3   8   5      583.24      559.12     55.50 o 
   4   8   5      137.02       90.53     35.19 o 
   5   8   5       72.19      105.70     37.58 o 
   6   8   5       93.72       95.40     53.82 o 
   7   8   5     1069.29     1019.37     93.48 o 
   8   8   5       53.27       46.25     60.83 o 
   9   8   5      848.57      893.73    106.96 o 
  10   8   5      990.39      884.70    155.92 o 
  -2   9   5       47.31      107.09     77.94 o 
  -1   9   5      561.13      541.85     92.98 o 
   0   9   5      200.74      195.52     67.84 o 
   1   9   5       31.54       19.39     52.45 o 
   2   9   5       28.80       60.52     53.61 o 
   3   9   5       27.71       39.85     48.25 o 
   4   9   5     1419.94     1667.38     92.90 o 
   5   9   5       41.42        5.31     40.67 o 
   6   9   5      482.82      571.95     67.28 o 
   7   9   5     2573.47     2497.55    153.32 o 
   8   9   5     3091.72     3106.50    183.17 o 
   9   9   5       27.99        6.39     67.48 o 
  10   9   5      618.87      296.65    123.20 o 
   0  10   5      152.30      222.60     85.65 o 
   1  10   5      639.63      750.20    100.64 o 
   2  10   5      761.34      767.73     99.52 o 
   3  10   5       48.69       -7.67     55.29 o 
   4  10   5     4085.19     3813.52    204.71 o 
   5  10   5     2382.49     2500.37    156.03 o 
   6  10   5      617.85      618.74     91.49 o 
   7  10   5       21.29       51.89     60.77 o 
   8  10   5      640.63      656.39     99.15 o 
   9  10   5      602.22      718.98    107.32 o 
   2  11   5     1596.98     1761.15    143.10 o 
   3  11   5     1378.74     1314.63    116.25 o 
   4  11   5       73.00       -0.02     67.85 o 
   5  11   5      832.82      748.21    104.79 o 
   6  11   5      693.09      600.31    144.79 o 
   7  11   5      144.74      308.96    138.73 o 
   8  11   5        6.22      -65.04     84.38 o 
  -7 -11   6      258.20      288.84     92.07 o 
  -6 -11   6        7.50      -30.01     74.86 o 
  -5 -11   6        0.56      -24.13     71.93 o 
  -4 -11   6      727.09      836.02    110.61 o 
  -3 -11   6     1143.29     1142.59    118.27 o 
  -2 -11   6      136.59      137.96     70.08 o 
  -8 -10   6       17.39      -92.51     92.51 o 
  -7 -10   6      184.20      145.90     70.74 o 
  -6 -10   6      361.32      316.62     80.22 o 
  -5 -10   6      811.61      947.86     97.46 o 
  -4 -10   6      213.51      151.51     71.03 o 
  -3 -10   6     3965.60     3826.31    209.62 o 
  -2 -10   6     1766.55     1786.99    106.82 o 
  -1 -10   6      419.34      400.34     71.55 o 
   0 -10   6      264.05      291.41     68.83 o 
   1 -10   6      766.95      704.16     90.48 o 
  -9  -9   6      739.46      846.57    107.86 o 
  -8  -9   6     1544.07     1458.16    175.98 o 
  -7  -9   6      126.65      160.06     52.55 o 
  -6  -9   6      606.49      731.12     88.17 o 
  -5  -9   6     3551.87     3683.32    199.90 o 
  -4  -9   6     1749.77     1975.83    131.46 o 
  -3  -9   6        3.00       21.01     41.76 o 
  -2  -9   6     1069.96     1160.37     84.59 o 
  -1  -9   6     1580.64     1539.90     94.31 o 
   0  -9   6      328.04      356.64     60.97 o 
   1  -9   6      133.57       53.67     50.17 o 
   2  -9   6       46.76        1.37     56.54 o 
 -10  -8   6      366.80      375.23     94.10 o 
  -9  -8   6       64.52      154.26     70.12 o 
  -8  -8   6     1809.82     1787.68    128.75 o 
  -7  -8   6     2501.76     2533.04    121.67 o 
  -6  -8   6      256.71      251.05     47.79 o 
  -5  -8   6      329.86      314.13     64.56 o 
  -4  -8   6     2081.83     2064.40    130.81 o 
  -3  -8   6       69.91       72.50     37.99 o 
  -2  -8   6        3.51       -0.94     36.34 o 
  -1  -8   6      717.84      740.63     64.83 o 
   0  -8   6      620.48      582.39     62.22 o 
   1  -8   6     1659.90     1644.98     97.64 o 
   2  -8   6      448.86      512.29     67.57 o 
   3  -8   6     1173.68     1217.10     94.89 o 
   4  -8   6     1526.18     1629.51    198.13 o 
 -10  -7   6     1108.64     1102.41    120.29 o 
  -9  -7   6      793.59      652.17     95.58 o 
  -8  -7   6       84.71       50.01     58.16 o 
  -7  -7   6     1002.08      965.93     68.62 o 
  -6  -7   6      214.46      255.08     45.23 o 
  -5  -7   6       30.69       38.00     32.82 o 
  -4  -7   6        2.35      -28.26     36.12 o 
  -3  -7   6      374.29      430.88     46.94 o 
  -2  -7   6     4088.99     4089.74    162.39 o 
  -1  -7   6      603.51      567.43     55.25 o 
   0  -7   6      114.38       82.94     38.87 o 
   1  -7   6     5002.12     5263.80    204.56 o 
   2  -7   6     5632.23     5249.24    207.31 o 
   3  -7   6      170.73      185.60     51.43 o 
   4  -7   6      628.30      527.32     92.11 o 
   5  -7   6      362.24      312.11     93.82 o 
 -10  -6   6       47.69       -5.19     72.97 o 
  -9  -6   6      760.21      974.96     99.44 o 
  -8  -6   6       51.35       20.79     51.70 o 
  -7  -6   6      249.55      276.86     47.26 o 
  -6  -6   6      739.22      609.49     53.95 o 
  -5  -6   6     2412.37     2526.13    110.57 o 
  -4  -6   6      683.54      727.91     52.18 o 
  -3  -6   6      218.78      268.70     30.05 o 
  -2  -6   6     4708.85     4847.34    179.92 o 
  -1  -6   6     8855.14     8668.41    297.32 o 
   0  -6   6      508.17      486.92     50.52 o 
   1  -6   6       74.82       53.82     31.38 o 
   2  -6   6     1374.57     1183.57     72.34 o 
   3  -6   6      898.91      809.03     65.26 o 
   4  -6   6       22.02       76.45     47.44 o 
   5  -6   6        2.34       -8.26     90.45 o 
   6  -6   6      111.62      165.44     79.69 o 
 -10  -5   6       20.32       58.72     69.33 o 
  -9  -5   6       19.37        9.55     58.29 o 
  -8  -5   6      226.16      294.78     61.81 o 
  -7  -5   6     1455.59     1445.62     81.45 o 
  -6  -5   6      181.75      160.32     35.70 o 
  -5  -5   6     1453.09     1389.14     73.64 o 
  -4  -5   6     5543.12     5697.42    202.43 o 
  -3  -5   6     4690.44     4655.03    144.14 o 
  -2  -5   6      156.74      173.38     23.36 o 
  -1  -5   6     4815.09     4674.94    143.78 o 
   0  -5   6     1059.75      993.17     57.78 o 
   1  -5   6       75.00       47.07     27.25 o 
   2  -5   6      381.49      402.94     46.79 o 
   3  -5   6      174.28      135.65     37.94 o 
   4  -5   6     1063.32     1005.57     71.37 o 
   5  -5   6      951.97      966.29     95.61 o 
   6  -5   6        8.19      -62.84     62.84 o 
   7  -5   6      533.44      531.40    103.06 o 
 -10  -4   6      785.16      772.03    107.00 o 
  -9  -4   6      263.82      361.46     78.70 o 
  -8  -4   6      179.73      142.26     54.69 o 
  -7  -4   6     2507.72     2484.14    114.62 o 
  -6  -4   6     7959.41     7893.97    276.14 o 
  -5  -4   6      111.80      161.11     29.67 o 
  -4  -4   6     7720.00     7640.41    258.80 o 
  -3  -4   6     6043.56     5984.59    176.92 o 
  -2  -4   6     2300.20     2199.62     75.70 o 
  -1  -4   6      166.41      164.66     21.23 o 
   0  -4   6      654.02      649.56     32.27 o 
   1  -4   6     1945.26     2001.60     87.99 o 
   2  -4   6     1475.36     1371.91     71.33 o 
   3  -4   6     1436.26     1579.57     81.09 o 
   4  -4   6      190.28      277.54     43.60 o 
   5  -4   6     4339.16     3982.13    210.52 o 
   6  -4   6     2429.70     2513.34    158.78 o 
   7  -4   6      128.50       45.67     68.38 o 
 -10  -3   6      769.11      761.08    102.52 o 
  -9  -3   6     2528.88     2528.08    162.93 o 
  -8  -3   6     1163.90     1075.96     95.40 o 
  -7  -3   6       61.55       67.77     35.29 o 
  -6  -3   6     1327.78     1361.28     73.25 o 
  -5  -3   6     1608.29     1384.70     71.69 o 
  -4  -3   6      238.08      268.09     33.11 o 
  -3  -3   6     2304.80     2507.34    100.53 o 
  -2  -3   6      154.37      184.62     18.92 o 
  -1  -3   6     4474.24     4278.69    128.53 o 
   0  -3   6     2674.29     2647.87     85.50 o 
   1  -3   6     1595.83     1635.01     58.39 o 
   2  -3   6     6290.82     6214.62    216.27 o 
   3  -3   6     6845.19     6943.14    241.89 o 
   4  -3   6     2280.15     2335.59    104.00 o 
   5  -3   6     1880.32     1933.08    124.27 o 
   6  -3   6     1845.93     1958.38    131.57 o 
   7  -3   6      349.30      362.25     79.50 o 
   8  -3   6      111.12      133.83     76.60 o 
 -10  -2   6      223.56      171.94     83.03 o 
  -9  -2   6      684.96      579.25     86.25 o 
  -8  -2   6      528.00      634.57     97.38 o 
  -7  -2   6      553.74      553.84     56.01 o 
  -6  -2   6        6.06       28.86     27.91 o 
  -5  -2   6       75.18       90.88     28.89 o 
  -4  -2   6     2263.88     2217.32     93.12 o 
  -3  -2   6     3925.53     4207.14    151.15 o 
  -2  -2   6      854.73      978.97     49.18 o 
  -1  -2   6     8097.68     8008.30    225.66 o 
   0  -2   6    18800.78    19023.69    514.67 o 
   1  -2   6     4921.70     5015.26    147.36 o 
   2  -2   6      665.86      660.69     32.30 o 
   3  -2   6     2805.38     2773.55     92.69 o 
   4  -2   6     1771.80     1837.43     69.34 o 
   5  -2   6       45.68       44.28     37.79 o 
   6  -2   6      819.39      772.68     79.28 o 
   7  -2   6      261.16      287.22     62.76 o 
   8  -2   6      251.99      373.89     83.15 o 
   9  -2   6       53.29      -40.83     80.91 o 
  -9  -1   6      142.30       32.16     65.08 o 
  -8  -1   6       89.92       55.03     52.72 o 
  -7  -1   6      474.57      586.69     59.88 o 
  -6  -1   6     1425.95     1504.74     80.62 o 
  -5  -1   6      592.67      559.66     46.54 o 
  -4  -1   6     1595.51     1546.29     58.47 o 
  -3  -1   6    21389.66    20361.48    639.30 o 
  -2  -1   6     6389.64     6411.42    213.85 o 
  -1  -1   6      388.97      354.32     21.19 o 
   0  -1   6     3799.39     3769.36    112.78 o 
   1  -1   6    18814.89    19024.70    513.70 o 
   2  -1   6        4.04        5.85     12.70 o 
   3  -1   6      109.56      138.03     18.68 o 
   4  -1   6      210.03      214.40     24.57 o 
   5  -1   6       16.58       11.94     26.96 o 
   6  -1   6     1583.43     1640.82     86.29 o 
   7  -1   6      167.34      181.38     54.56 o 
   8  -1   6      979.44      956.64     95.18 o 
   9  -1   6     1028.30      973.08    111.48 o 
  -9   0   6      473.94      358.43     82.56 o 
  -8   0   6     1414.56     1640.79    124.30 o 
  -7   0   6       95.21      114.64     42.22 o 
  -6   0   6     2096.82     2143.46    101.72 o 
  -5   0   6     4189.76     4158.68    159.03 o 
  -4   0   6     2679.14     2624.82     90.34 o 
  -3   0   6     4189.28     4402.81    139.01 o 
  -2   0   6     5797.92     5606.58    162.61 o 
  -1   0   6     1234.13     1251.90     45.86 o 
   0   0   6       42.30       13.31     11.49 o 
   1   0   6     3343.13     3386.58    102.37 o 
   2   0   6       76.41       64.59     13.81 o 
   3   0   6     9735.87     9765.22    272.60 o 
   4   0   6      919.31     1075.92     44.92 o 
   5   0   6     1433.41     1432.54     72.99 o 
   6   0   6     6414.56     6354.14    230.33 o 
   7   0   6     4577.24     4574.56    182.66 o 
   8   0   6      313.93      324.16     61.27 o 
   9   0   6      415.54      503.54     84.30 o 
  10   0   6      645.41      732.24    112.60 o 
  -9   1   6      331.48      476.95    100.71 o 
  -8   1   6     2139.33     2214.03    148.48 o 
  -7   1   6     1085.98     1015.47     88.75 o 
  -6   1   6       93.80       92.84     39.88 o 
  -5   1   6     1558.46     1642.12     69.42 o 
  -4   1   6     3861.39     4118.28    131.82 o 
  -3   1   6       19.51       16.39     16.37 o 
  -2   1   6      412.30      477.13     27.68 o 
  -1   1   6      445.61      453.24     24.28 o 
   0   1   6     8233.53     8011.99    223.86 o 
   1   1   6     4365.13     4414.34    128.86 o 
   2   1   6      222.43      275.83     19.59 o 
   3   1   6     9934.90    10449.15    289.80 o 
   4   1   6     6380.67     5617.31    164.88 o 
   5   1   6     2400.89     2356.41    100.56 o 
   6   1   6        1.18       13.39     25.87 o 
   7   1   6     3225.94     2935.00    128.42 o 
   8   1   6     1288.20     1356.84     84.34 o 
   9   1   6        9.68       -8.81     47.88 o 
  10   1   6        3.23      -64.32     64.32 o 
  -8   2   6      191.56      435.54    141.00 o 
  -7   2   6     1503.80     1591.25    120.11 o 
  -6   2   6      814.48      842.78     66.71 o 
  -5   2   6       81.50       76.74     29.49 o 
  -4   2   6      194.14      187.34     29.59 o 
  -3   2   6       40.20       33.90     19.06 o 
  -2   2   6     2573.81     2517.28     84.45 o 
  -1   2   6       26.84       16.44     13.19 o 
   0   2   6     5744.69     5831.56    166.26 o 
   1   2   6    13524.22    12900.56    353.15 o 
   2   2   6    10428.47     9455.22    263.10 o 
   3   2   6      916.65      956.10     39.86 o 
   4   2   6     7868.55     7323.83    209.87 o 
   5   2   6     2810.80     2611.01    106.49 o 
   6   2   6      641.54      711.57     52.00 o 
   7   2   6      107.76      119.32     35.74 o 
   8   2   6       33.00        3.24     34.79 o 
   9   2   6      571.75      471.06     60.16 o 
  10   2   6      134.88      215.33     60.53 o 
  -7   3   6       16.00      -95.72     95.72 o 
  -6   3   6      478.77      483.78     76.39 o 
  -5   3   6     1415.81     1511.06     86.47 o 
  -4   3   6      250.33      277.64     35.47 o 
  -3   3   6     1247.28     1240.01     57.17 o 
  -2   3   6     9501.90     9621.48    275.17 o 
  -1   3   6     9010.16     8551.84    243.77 o 
   0   3   6       81.97       91.61     22.04 o 
   1   3   6     1597.84     1603.13     69.60 o 
   2   3   6     8948.81     8728.04    244.60 o 
   3   3   6     1897.46     1803.03     63.42 o 
   4   3   6     1525.63     1621.09     60.02 o 
   5   3   6        4.53        5.80     21.95 o 
   6   3   6      260.71      198.06     33.77 o 
   7   3   6       92.30       88.98     33.13 o 
   8   3   6      509.93      498.81     56.01 o 
   9   3   6     1056.59      960.54     77.58 o 
  10   3   6     2112.38     2236.33    123.98 o 
  -6   4   6       78.66       82.52     87.08 o 
  -5   4   6     3199.40     3058.76    139.37 o 
  -4   4   6     3537.12     3829.45    158.09 o 
  -3   4   6      704.67      770.47     58.25 o 
  -2   4   6      123.19      118.14     32.00 o 
  -1   4   6     6956.06     6471.40    225.99 o 
   0   4   6     2550.63     2525.99    103.06 o 
   1   4   6      783.31      779.47     46.90 o 
   2   4   6     1043.65     1249.73     60.96 o 
   3   4   6      218.58      268.97     24.24 o 
   4   4   6     2776.18     2823.60     97.53 o 
   5   4   6     1415.75     1441.50     58.25 o 
   6   4   6      542.21      603.82     50.63 o 
   7   4   6     4793.57     4831.48    186.89 o 
   8   4   6     2903.11     2945.26    133.84 o 
   9   4   6      402.94      408.54     61.03 o 
  10   4   6      971.13     1034.22     87.01 o 
  11   4   6      753.00      861.89     93.48 o 
  -6   5   6     1375.92     1707.78    188.05 o 
  -5   5   6       18.58       15.42     57.96 o 
  -4   5   6     1356.75     1498.41    110.39 o 
  -3   5   6     2039.37     2016.09    101.18 o 
  -2   5   6     1412.12     1382.85     76.86 o 
  -1   5   6      275.61      320.19     41.26 o 
   0   5   6       44.75       26.46     24.84 o 
   1   5   6     3171.83     2993.69    119.14 o 
   2   5   6     1461.45     1412.20     70.07 o 
   3   5   6      384.49      464.59     30.93 o 
   4   5   6     1344.15     1318.24     54.67 o 
   5   5   6    11869.64    11733.54    332.95 o 
   6   5   6     2426.47     2304.05    104.21 o 
   7   5   6      411.66      402.87     49.94 o 
   8   5   6     1183.06     1218.58     80.76 o 
   9   5   6     1935.68     2070.69    112.74 o 
  10   5   6      136.70      105.34     54.84 o 
  11   5   6       94.11      107.90     65.94 o 
  -5   6   6      276.17      185.41     78.84 o 
  -4   6   6       12.18       36.71     55.15 o 
  -3   6   6       15.14      -37.73     44.19 o 
  -2   6   6      434.12      558.29     58.29 o 
  -1   6   6      857.37      855.75     60.42 o 
   0   6   6      675.55      690.29     52.18 o 
   1   6   6      848.93      890.01     57.02 o 
   2   6   6     9187.66     8757.13    298.77 o 
   3   6   6     4257.83     4061.62    155.49 o 
   4   6   6      808.28      749.66     52.29 o 
   5   6   6     3025.73     2916.86    120.26 o 
   6   6   6     3826.97     3826.60    152.02 o 
   7   6   6      532.06      534.11     52.94 o 
   8   6   6      136.17      138.43     44.92 o 
   9   6   6        1.68       43.16     46.08 o 
  10   6   6       78.32       39.82     50.85 o 
  11   6   6      220.03       74.50     77.54 o 
  -4   7   6      283.27      233.41     77.17 o 
  -3   7   6      884.05      903.96    105.30 o 
  -2   7   6      632.51      561.94     81.09 o 
  -1   7   6     2741.27     2696.33    155.38 o 
   0   7   6     5810.52     5742.30    215.08 o 
   1   7   6      657.19      664.49     54.27 o 
   2   7   6     1188.26     1183.24     69.60 o 
   3   7   6     1792.55     1688.99     85.39 o 
   4   7   6      734.27      718.76     56.66 o 
   5   7   6       21.61       29.38     31.14 o 
   6   7   6      596.37      659.90     73.03 o 
   7   7   6       40.36       57.70     48.60 o 
   8   7   6      583.60      599.01     65.66 o 
   9   7   6       66.87       71.93     50.00 o 
  10   7   6      165.67      136.87     59.67 o 
  11   7   6     1109.93     1184.00    175.80 o 
  -3   8   6     1753.92     1533.97    128.06 o 
  -2   8   6      509.52      638.44     92.43 o 
  -1   8   6      187.34      247.89     66.87 o 
   0   8   6     1039.76     1183.14     97.24 o 
   1   8   6     1339.68     1402.26    105.62 o 
   2   8   6       43.71       -2.93     37.20 o 
   3   8   6      152.28      228.19     43.29 o 
   4   8   6        7.75      -16.44     34.27 o 
   5   8   6      505.59      465.85     55.54 o 
   6   8   6      635.55      654.15     77.87 o 
   7   8   6       46.68       37.11     54.27 o 
   8   8   6     2367.73     2771.09    172.22 o 
   9   8   6     1203.76     1280.81    117.33 o 
  10   8   6      331.94      495.88     88.71 o 
  -2   9   6      719.29     1029.85    127.16 o 
  -1   9   6       14.28      -31.97     65.69 o 
   0   9   6       24.76      -58.54     58.54 o 
   1   9   6      160.81      132.96     62.25 o 
   2   9   6       16.53        7.65     50.58 o 
   3   9   6     1469.79     1448.48    108.73 o 
   4   9   6        1.06       58.99     41.60 o 
   5   9   6     1265.17     1398.18     90.88 o 
   6   9   6     3293.92     3340.47    187.87 o 
   7   9   6     2329.53     2316.01    150.79 o 
   8   9   6      109.84       31.66     66.72 o 
   9   9   6     1014.39     1092.22    116.10 o 
  10   9   6      304.91      302.11     88.54 o 
   0  10   6      393.17      481.79     95.79 o 
   1  10   6      240.51      156.57     77.15 o 
   2  10   6       38.97      -60.71     60.71 o 
   3  10   6     2640.39     2854.13    173.52 o 
   4  10   6     2224.03     2144.62    144.14 o 
   5  10   6        0.10        4.77     48.23 o 
   6  10   6      367.43      345.26     77.77 o 
   7  10   6     1801.11     1801.91    134.96 o 
   8  10   6      787.41      832.05    111.80 o 
   9  10   6        1.16      -43.47     76.82 o 
   2  11   6      647.81      612.67    101.65 o 
   3  11   6       73.73       86.99     76.93 o 
   4  11   6     1585.49     1541.56    129.73 o 
   5  11   6      462.33      522.77     93.19 o 
   6  11   6       33.16      127.17    117.61 o 
   7  11   6        5.90      110.52     77.98 o 
   8  11   6        1.13      -84.45     84.45 o 
  -6 -11   7        3.61       19.74     81.12 o 
  -5 -11   7      674.37      755.62    110.18 o 
  -4 -11   7      585.80      347.46     91.45 o 
  -3 -11   7        5.46       24.37     70.61 o 
  -2 -11   7      857.58      863.38    116.54 o 
  -8 -10   7      373.23      276.76    115.24 o 
  -7 -10   7      648.48      742.43    105.41 o 
  -6 -10   7      389.55      410.10     85.13 o 
  -5 -10   7      493.95      473.98     84.74 o 
  -4 -10   7     3290.01     3356.95    194.26 o 
  -3 -10   7     1642.67     1226.50    112.96 o 
  -2 -10   7      209.74       27.91     51.33 o 
  -1 -10   7      748.46      724.22     83.69 o 
   0 -10   7     1534.27     1594.03    108.59 o 
  -9  -9   7      256.37      352.70     91.97 o 
  -8  -9   7      126.87      123.57    106.57 o 
  -7  -9   7     1579.24     1471.78    117.40 o 
  -6  -9   7     1953.72     1857.53    130.95 o 
  -5  -9   7      836.08      768.45     91.35 o 
  -4  -9   7     1474.42     1626.44    121.74 o 
  -3  -9   7     1516.83     1536.25    115.85 o 
  -2  -9   7      807.77      855.97     74.15 o 
  -1  -9   7       19.05        7.05     47.16 o 
   0  -9   7        1.01       14.77     49.71 o 
   1  -9   7      125.05      165.20     56.49 o 
   2  -9   7      535.59      421.19     74.84 o 
  -9  -8   7     2124.67     2215.66    155.02 o 
  -8  -8   7      482.80      455.92     83.07 o 
  -7  -8   7       52.27       34.91     44.84 o 
  -6  -8   7     1145.68     1264.26    100.02 o 
  -5  -8   7     1978.54     2039.50    130.85 o 
  -4  -8   7       40.03       72.58     48.16 o 
  -3  -8   7      216.25      232.65     59.98 o 
  -2  -8   7      588.65      723.42     65.22 o 
  -1  -8   7      292.21      241.98     47.99 o 
   0  -8   7      227.70      180.91     50.46 o 
   1  -8   7       82.36      136.77     50.68 o 
   2  -8   7     3355.77     3232.61    151.48 o 
   3  -8   7     2024.89     1924.30    116.68 o 
 -10  -7   7       68.57      -39.06     72.38 o 
  -9  -7   7      626.34      570.83     88.57 o 
  -8  -7   7     1665.35     1578.53    120.08 o 
  -7  -7   7      252.41      313.22     50.53 o 
  -6  -7   7       59.46      103.04     39.62 o 
  -5  -7   7       81.28       69.25     35.18 o 
  -4  -7   7      245.03      201.57     53.50 o 
  -3  -7   7     2175.29     2187.91    130.27 o 
  -2  -7   7       10.77       25.71     35.44 o 
  -1  -7   7     1879.07     1852.25     95.07 o 
   0  -7   7     6333.65     6316.49    234.81 o 
   1  -7   7     6043.98     6015.81    228.30 o 
   2  -7   7        9.02      -26.54     37.94 o 
   3  -7   7     1191.67     1134.32     84.12 o 
   4  -7   7      552.06      715.91     96.77 o 
 -10  -6   7      100.42       70.33     74.76 o 
  -9  -6   7       18.39      -58.86     58.86 o 
  -8  -6   7      376.33      438.72     72.16 o 
  -7  -6   7      294.39      253.82     47.90 o 
  -6  -6   7     1984.26     1998.31    102.66 o 
  -5  -6   7      165.74      211.78     39.81 o 
  -4  -6   7      108.34      133.54     34.53 o 
  -3  -6   7     6690.23     6583.09    232.96 o 
  -2  -6   7     7203.23     6988.21    246.33 o 
  -1  -6   7      169.76      209.59     36.11 o 
   0  -6   7     1087.41     1054.03     66.52 o 
   1  -6   7     1938.76     1858.32     93.48 o 
   2  -6   7     1743.59     1735.82     92.04 o 
   3  -6   7       38.10       -8.04     38.99 o 
   4  -6   7        1.67      -21.79     55.87 o 
   5  -6   7       82.79      182.69     70.36 o 
 -10  -5   7      116.03      115.98     77.90 o 
  -9  -5   7      592.40      519.12     88.46 o 
  -8  -5   7      443.23      471.96     73.32 o 
  -7  -5   7       11.16       50.10     45.96 o 
  -6  -5   7     3283.51     3382.07    141.79 o 
  -5  -5   7     3197.46     3409.96    138.47 o 
  -4  -5   7     1193.88     1314.05     70.90 o 
  -3  -5   7     1907.31     1973.81     88.53 o 
  -2  -5   7     7558.61     7678.64    225.23 o 
  -1  -5   7     3124.58     3031.99    122.43 o 
   0  -5   7      396.50      426.72     42.28 o 
   1  -5   7      325.69      359.71     42.11 o 
   2  -5   7       79.16       66.65     33.00 o 
   3  -5   7     1706.97     1500.73     84.63 o 
   4  -5   7      125.67      130.67     42.80 o 
   5  -5   7      362.43      488.08     83.73 o 
   6  -5   7     1140.33     1202.22    119.61 o 
 -10  -4   7        7.85       37.70     72.97 o 
  -9  -4   7      544.76      613.00     94.60 o 
  -8  -4   7     3148.37     3010.89    171.17 o 
  -7  -4   7     2369.78     2367.64    112.49 o 
  -6  -4   7      128.50       91.31     34.12 o 
  -5  -4   7     4516.98     4629.85    174.03 o 
  -4  -4   7     1157.39     1079.25     61.10 o 
  -3  -4   7     1182.50     1094.32     59.30 o 
  -2  -4   7      535.19      523.74     31.55 o 
  -1  -4   7       30.20       32.32     17.80 o 
   0  -4   7      941.48      877.90     40.07 o 
   1  -4   7      549.22      587.99     45.21 o 
   2  -4   7       47.08       25.61     25.54 o 
   3  -4   7     1243.93     1230.51     70.61 o 
   4  -4   7     5221.47     4836.79    187.87 o 
   5  -4   7      279.15      235.69     62.39 o 
   6  -4   7      180.24      180.06     69.84 o 
   7  -4   7      802.75      883.25    113.64 o 
 -10  -3   7     1095.06     1356.91    128.10 o 
  -9  -3   7       50.97       98.29     64.83 o 
  -8  -3   7      729.47      647.94     80.00 o 
  -7  -3   7     1710.24     1415.34     81.56 o 
  -6  -3   7     1108.45      984.86     63.31 o 
  -5  -3   7      430.30      504.59     47.08 o 
  -4  -3   7      477.44      519.59     42.13 o 
  -3  -3   7       69.01       65.75     23.40 o 
  -2  -3   7     2349.26     2550.78     84.16 o 
  -1  -3   7     1652.86     1803.61     64.43 o 
   0  -3   7     7533.74     7678.06    219.95 o 
   1  -3   7    11878.90    11893.00    331.50 o 
   2  -3   7     4002.84     3757.65    141.54 o 
   3  -3   7      587.51      556.63     44.59 o 
   4  -3   7     2853.84     2637.94    113.86 o 
   5  -3   7     2558.49     2732.54    158.71 o 
   6  -3   7      105.34       82.53     56.19 o 
   7  -3   7       31.65      -37.65     58.90 o 
   8  -3   7       25.02      125.69     81.28 o 
 -10  -2   7     1159.53     1506.80    155.34 o 
  -9  -2   7      576.12      614.62     89.51 o 
  -8  -2   7      103.78       91.24     54.52 o 
  -7  -2   7        6.38      -23.61     34.44 o 
  -6  -2   7       21.83      -11.53     30.87 o 
  -5  -2   7     4880.71     4214.98    159.97 o 
  -4  -2   7     1322.85     1142.34     61.68 o 
  -3  -2   7     2785.05     2784.68    109.06 o 
  -2  -2   7    10641.48    10412.84    337.00 o 
  -1  -2   7    16931.14    17686.12    482.37 o 
   0  -2   7     2476.14     2484.98     83.29 o 
   1  -2   7     6876.99     7128.41    205.10 o 
   2  -2   7     5226.48     5382.51    160.19 o 
   3  -2   7     4545.75     4464.71    137.02 o 
   4  -2   7        4.67        3.77     20.37 o 
   5  -2   7     1472.39     1593.09    108.69 o 
   6  -2   7        6.63       -0.22     45.99 o 
   7  -2   7      666.49      705.54     92.90 o 
   8  -2   7       97.00      167.03     73.19 o 
  -9  -1   7       20.48      -60.56     65.08 o 
  -8  -1   7      669.24      540.33     81.01 o 
  -7  -1   7      376.04      437.38     56.23 o 
  -6  -1   7       20.50       10.87     30.54 o 
  -5  -1   7     3817.80     3728.38    146.89 o 
  -4  -1   7     9528.83     9718.47    324.82 o 
  -3  -1   7     4957.60     5261.45    185.52 o 
  -2  -1   7       14.63       20.04     12.15 o 
  -1  -1   7     4138.33     3891.46    116.82 o 
   0  -1   7    12272.87    11779.61    324.82 o 
   1  -1   7     1561.89     1575.78     57.38 o 
   2  -1   7      184.44      233.22     22.25 o 
   3  -1   7       45.26       19.25     15.52 o 
   4  -1   7       49.42       42.12     19.69 o 
   5  -1   7      800.73      855.39     55.25 o 
   6  -1   7      561.99      536.82     74.73 o 
   7  -1   7     2800.73     3018.91    173.77 o 
   8  -1   7      848.72     1011.60    103.56 o 
   9  -1   7      137.77      171.40     76.26 o 
  -9   0   7       66.28        7.12     74.06 o 
  -8   0   7      379.77      451.69     79.75 o 
  -7   0   7     3154.96     2949.71    134.21 o 
  -6   0   7      821.56      903.45     63.92 o 
  -5   0   7      529.00      579.07     52.36 o 
  -4   0   7     6552.29     6401.26    191.55 o 
  -3   0   7     7239.29     7210.69    209.44 o 
  -2   0   7      308.66      293.34     22.15 o 
  -1   0   7        1.24       -0.95     11.57 o 
   0   0   7       23.97       15.20     13.10 o 
   1   0   7        1.93       -8.90     14.53 o 
   2   0   7     6367.69     6400.21    184.58 o 
   3   0   7      517.53      488.51     28.62 o 
   4   0   7     4275.86     4391.68    135.07 o 
   5   0   7     5318.71     4947.84    183.10 o 
   6   0   7     1108.96     1079.32     66.99 o 
   7   0   7      229.85      180.77     42.66 o 
   8   0   7     1486.22     1351.67    113.79 o 
   9   0   7      668.28      693.58     94.64 o 
  -8   1   7      131.83      146.43     73.34 o 
  -7   1   7      680.01      738.46     72.52 o 
  -6   1   7     1600.59     1716.42     93.19 o 
  -5   1   7     1422.54     1537.22     81.56 o 
  -4   1   7      313.60      331.01     32.23 o 
  -3   1   7     1695.49     1798.44     67.79 o 
  -2   1   7      274.98      297.40     24.64 o 
  -1   1   7      843.51      772.24     34.91 o 
   0   1   7     1892.16     1953.18     66.16 o 
   1   1   7     2670.50     2691.27     86.00 o 
   2   1   7    16452.63    15978.80    434.45 o 
   3   1   7     7415.42     7373.33    211.50 o 
   4   1   7      153.08      163.67     19.64 o 
   5   1   7     1702.56     1749.01     82.50 o 
   6   1   7     7128.89     7014.15    250.09 o 
   7   1   7     1077.04     1039.10     69.49 o 
   8   1   7      179.18      213.48     52.50 o 
   9   1   7        2.73      -12.61     47.55 o 
  10   1   7        3.11     -112.49    115.52 o 
  -8   2   7      713.01      387.73    139.81 o 
  -7   2   7        0.56      -27.24     83.82 o 
  -6   2   7      315.09      395.79     69.63 o 
  -5   2   7        5.30        4.52     32.87 o 
  -4   2   7      795.97      771.56     45.71 o 
  -3   2   7      958.35      983.49     47.88 o 
  -2   2   7      177.54      192.22     23.35 o 
  -1   2   7    11128.52    11057.49    308.92 o 
   0   2   7    12360.81    11927.26    330.09 o 
   1   2   7     7700.51     7372.83    209.08 o 
   2   2   7     1550.03     1506.08     56.95 o 
   3   2   7    10041.57     9738.88    274.01 o 
   4   2   7     1398.71     1245.72     50.41 o 
   5   2   7       89.80       94.68     26.77 o 
   6   2   7       13.52       11.74     29.62 o 
   7   2   7       99.83       92.81     37.05 o 
   8   2   7      770.19      839.92     67.21 o 
   9   2   7       53.37       70.67     47.43 o 
  10   2   7      285.13      276.88     66.22 o 
  -7   3   7      104.21      176.78    112.79 o 
  -6   3   7      679.84      756.99     91.10 o 
  -5   3   7        0.96      -43.98     43.98 o 
  -4   3   7     1072.94     1112.35     70.64 o 
  -3   3   7     6953.45     7225.87    255.08 o 
  -2   3   7     3360.35     3382.86    111.69 o 
  -1   3   7     1260.32     1258.73     50.23 o 
   0   3   7     6750.90     6852.12    234.01 o 
   1   3   7     4479.49     4443.03    159.18 o 
   2   3   7     3960.69     3705.84    136.16 o 
   3   3   7     1468.48     1515.51     57.13 o 
   4   3   7        1.14       -1.05     15.69 o 
   5   3   7      135.84      117.28     29.55 o 
   6   3   7       83.11       96.64     30.30 o 
   7   3   7      127.89       44.61     33.87 o 
   8   3   7     1074.48     1079.97     74.91 o 
   9   3   7     3371.37     3434.14    154.48 o 
  10   3   7       14.86       13.81     50.99 o 
  -6   4   7     2792.85     2417.51    216.70 o 
  -5   4   7     1951.63     1902.04    131.06 o 
  -4   4   7      185.75      146.33     42.66 o 
  -3   4   7      913.02      869.09     62.88 o 
  -2   4   7     5969.49     5693.01    208.07 o 
  -1   4   7     3336.48     3210.79    127.88 o 
   0   4   7      478.23      503.07     40.22 o 
   1   4   7       37.26       34.48     23.08 o 
   2   4   7      712.30      727.54     46.83 o 
   3   4   7      279.24      267.64     25.48 o 
   4   4   7       75.71       60.33     19.70 o 
   5   4   7     3080.23     3179.35    127.34 o 
   6   4   7     3938.04     3548.03    142.63 o 
   7   4   7      733.33      618.05     54.35 o 
   8   4   7      175.92      165.36     43.69 o 
   9   4   7     2012.61     1897.92    106.56 o 
  10   4   7      977.11     1024.50     85.68 o 
  11   4   7       47.67      141.45     67.62 o 
  -6   5   7      236.26      266.68    120.20 o 
  -5   5   7     1870.88     1713.53    178.44 o 
  -4   5   7      153.55      163.39     50.65 o 
  -3   5   7      115.46       55.81     41.27 o 
  -2   5   7      111.72      112.83     37.56 o 
  -1   5   7       57.36       77.74     31.21 o 
   0   5   7     1324.71     1290.17     69.74 o 
   1   5   7      338.97      401.10     41.99 o 
   2   5   7     1681.79     1711.32     81.67 o 
   3   5   7     4673.99     4888.43    179.01 o 
   4   5   7     5599.53     5751.91    206.01 o 
   5   5   7       50.86       76.09     23.38 o 
   6   5   7     3257.23     3275.86    147.29 o 
   7   5   7     2922.96     2819.73    126.58 o 
   8   5   7     1170.85     1304.01     83.07 o 
   9   5   7        3.10      -34.40     41.64 o 
  10   5   7      166.12      179.09     57.66 o 
  11   5   7       39.24       22.69     64.13 o 
  -5   6   7      106.68      259.89    107.09 o 
  -4   6   7        1.98      -57.67     57.67 o 
  -3   6   7      193.48      299.89     64.48 o 
  -2   6   7      322.61      342.16     50.68 o 
  -1   6   7        9.06       10.75     33.63 o 
   0   6   7     3299.47     2987.47    126.91 o 
   1   6   7    11526.20    10555.57    358.03 o 
   2   6   7     1294.86     1159.58     66.81 o 
   3   6   7      836.99      883.65     60.60 o 
   4   6   7     4593.12     4618.46    174.39 o 
   5   6   7     3851.16     3948.81    152.92 o 
   6   6   7        9.89       -4.53     40.44 o 
   7   6   7       84.14       98.50     38.92 o 
   8   6   7        1.34        8.27     50.00 o 
   9   6   7      112.36       33.48     49.32 o 
  10   6   7      401.95      511.71     72.49 o 
  11   6   7       99.17      -27.69     64.28 o 
  -4   7   7      181.34        2.10     73.15 o 
  -3   7   7      347.06      413.35     80.83 o 
  -2   7   7     3456.40     3371.41    188.59 o 
  -1   7   7     2721.43     2404.00    146.02 o 
   0   7   7      133.32      187.63     43.33 o 
   1   7   7     3293.03     3300.94    139.77 o 
   2   7   7     1219.23     1186.21     70.75 o 
   3   7   7     1916.68     1931.96     95.94 o 
   4   7   7        1.48        1.76     29.76 o 
   5   7   7      529.57      494.51     50.37 o 
   6   7   7       48.27       13.83     44.92 o 
   7   7   7      242.51      317.92     65.29 o 
   8   7   7      355.45      242.28     65.06 o 
   9   7   7      599.10      530.54     88.13 o 
  10   7   7     1899.99     1738.28    137.24 o 
  -3   8   7       45.25      171.66     81.81 o 
  -2   8   7      457.60      213.58     76.28 o 
  -1   8   7     1433.58     1335.52    113.68 o 
   0   8   7     1110.75     1044.05     94.67 o 
   1   8   7       14.74       -4.54     46.14 o 
   2   8   7      246.16      271.93     46.56 o 
   3   8   7      109.33       95.88     40.92 o 
   4   8   7      348.67      374.43     49.51 o 
   5   8   7      276.24      355.87     53.23 o 
   6   8   7      314.65      333.78     68.42 o 
   7   8   7     2258.17     2545.18    156.07 o 
   8   8   7     1015.85      960.33     98.40 o 
   9   8   7       12.40        5.21     65.36 o 
  10   8   7      612.70      822.94    110.68 o 
  -1   9   7      120.51      147.67     74.96 o 
   0   9   7       10.06      -38.41     56.55 o 
   1   9   7        7.38       43.96     58.79 o 
   2   9   7      605.05      668.21     85.78 o 
   3   9   7      371.37      462.93     62.48 o 
   4   9   7     1682.23     1647.80     95.29 o 
   5   9   7     1256.75     1206.37     82.28 o 
   6   9   7      368.77      459.39     75.70 o 
   7   9   7      933.26      918.23    100.71 o 
   8   9   7     2023.87     2177.68    150.94 o 
   9   9   7      120.53       80.86     75.17 o 
  10   9   7       19.49        9.00     83.53 o 
   0  10   7       67.22       19.65     74.65 o 
   1  10   7      437.34      400.63     90.37 o 
   2  10   7     1569.04     1512.22    123.15 o 
   3  10   7      704.84      873.86    106.82 o 
   4  10   7      425.10      356.48     74.90 o 
   5  10   7     1536.41     1543.55     98.11 o 
   6  10   7     1059.59     1002.39    102.80 o 
   7  10   7      204.58      142.28     72.48 o 
   8  10   7      170.14       59.23     80.40 o 
   9  10   7        2.97      -84.74     84.74 o 
   3  11   7     1905.37     1915.49    149.96 o 
   4  11   7      124.97       45.12     72.50 o 
   5  11   7      129.00      170.16     78.66 o 
   6  11   7       62.70       41.57    119.94 o 
   7  11   7        0.72       58.22     78.94 o 
  -5 -11   8       96.78      110.73     85.38 o 
  -4 -11   8      232.78      321.10     91.51 o 
  -3 -11   8     1472.19     1439.95    191.48 o 
  -8 -10   8       43.17      -47.73     81.27 o 
  -7 -10   8       11.69      -43.90     73.21 o 
  -6 -10   8      876.87      964.08    112.16 o 
  -5 -10   8     1976.27     1881.56    142.34 o 
  -4 -10   8      626.85      690.61    100.53 o 
  -3 -10   8       35.03       62.86     69.11 o 
  -2 -10   8     1326.80     1300.76    118.20 o 
  -1 -10   8     1146.80     1262.38     97.06 o 
   0 -10   8       83.92       41.28     67.31 o 
  -8  -9   8     1739.08     1801.41    137.49 o 
  -7  -9   8      858.49      756.31     88.93 o 
  -6  -9   8        1.45      -24.86     59.40 o 
  -5  -9   8     2188.82     2413.54    156.14 o 
  -4  -9   8     1715.80     1803.86    130.74 o 
  -3  -9   8       43.57        5.55     57.49 o 
  -2  -9   8       15.16       18.46     53.44 o 
  -1  -9   8      270.27      269.30     59.39 o 
   0  -9   8       87.73      149.94     54.15 o 
   1  -9   8      102.28      133.44     60.46 o 
   2  -9   8       35.31       55.10     64.35 o 
  -9  -8   8      137.20      233.80     81.21 o 
  -8  -8   8      634.41      615.02     70.03 o 
  -7  -8   8     1271.07     1311.89     87.70 o 
  -6  -8   8     1669.40     1655.13    118.16 o 
  -5  -8   8      249.67      267.35     63.36 o 
  -4  -8   8      816.81      787.67     86.87 o 
  -3  -8   8       24.15      -30.10     45.42 o 
  -2  -8   8       50.52       74.71     53.71 o 
  -1  -8   8       87.68       43.07     42.96 o 
   0  -8   8      181.35      141.36     47.90 o 
   1  -8   8     3253.04     3058.55    145.15 o 
   2  -8   8     1838.38     1806.72    108.33 o 
   3  -8   8        0.32        3.01     58.80 o 
  -9  -7   8     1174.89     1277.63    120.26 o 
  -8  -7   8       12.12       -1.27     46.07 o 
  -7  -7   8        1.53       48.75     43.45 o 
  -6  -7   8       13.83       28.74     39.95 o 
  -5  -7   8      391.54      322.09     49.26 o 
  -4  -7   8      793.06      874.04     83.54 o 
  -3  -7   8        0.18       78.75     46.08 o 
  -2  -7   8     4984.86     4993.94    193.65 o 
  -1  -7   8     1914.96     1872.41     97.82 o 
   0  -7   8      722.77      722.59     61.94 o 
   1  -7   8     1410.61     1397.02     85.64 o 
   2  -7   8     2126.47     2331.94    118.02 o 
   3  -7   8      376.86      433.15     55.61 o 
   4  -7   8        6.45       60.44     92.23 o 
 -10  -6   8       13.66       54.70     79.30 o 
  -9  -6   8       13.31      -56.15     66.24 o 
  -8  -6   8       18.19       38.24     55.22 o 
  -7  -6   8      938.21      996.90     72.56 o 
  -6  -6   8      266.19      283.26     48.65 o 
  -5  -6   8     2045.10     2076.76    100.60 o 
  -4  -6   8     6201.27     6260.48    228.16 o 
  -3  -6   8     1656.86     1706.99    110.43 o 
  -2  -6   8      310.93      307.87     43.79 o 
  -1  -6   8     1572.64     1689.10     86.22 o 
   0  -6   8     3424.77     3527.62    145.84 o 
   1  -6   8      662.20      655.38     55.00 o 
   2  -6   8      684.95      667.02     59.70 o 
   3  -6   8        0.34       28.51     41.61 o 
   4  -6   8      532.02      355.23     74.50 o 
   5  -6   8      148.87       68.29     72.45 o 
 -10  -5   8      126.05       58.93     80.47 o 
  -9  -5   8       41.58        0.98     62.52 o 
  -8  -5   8      172.85      236.19     64.31 o 
  -7  -5   8     4603.24     4669.02    187.51 o 
  -6  -5   8     3910.29     4063.68    164.70 o 
  -5  -5   8      353.18      469.29     50.08 o 
  -4  -5   8     1741.36     1898.68     91.64 o 
  -3  -5   8     5703.76     5859.02    210.05 o 
  -2  -5   8     2137.71     2148.70     79.89 o 
  -1  -5   8      150.06      149.37     31.25 o 
   0  -5   8      261.45      359.33     40.86 o 
   1  -5   8       23.91       36.39     29.79 o 
   2  -5   8      828.10      921.63     62.44 o 
   3  -5   8        0.74       16.45     34.00 o 
   4  -5   8     1914.84     1918.45    132.18 o 
   5  -5   8     1402.73     1390.12    119.75 o 
   6  -5   8      671.98      706.15    105.95 o 
 -10  -4   8      989.57     1185.41    124.20 o 
  -9  -4   8     1866.45     1949.31    141.79 o 
  -8  -4   8      196.84      197.28     63.00 o 
  -7  -4   8     1863.75     1764.33     95.94 o 
  -6  -4   8     2612.90     2551.07    116.90 o 
  -5  -4   8     1168.79     1137.50     68.48 o 
  -4  -4   8      191.95      155.83     31.67 o 
  -3  -4   8     1173.88     1200.30     64.83 o 
  -2  -4   8      923.24      900.09     43.80 o 
  -1  -4   8     3087.97     3188.38    105.70 o 
   0  -4   8       65.75       76.32     19.62 o 
   1  -4   8      582.46      596.23     45.96 o 
   2  -4   8     3732.52     3589.73    143.42 o 
   3  -4   8     4047.45     3942.56    157.51 o 
   4  -4   8       32.74       20.51     44.15 o 
   5  -4   8     1850.78     1903.92    132.76 o 
   6  -4   8      826.97      907.35    102.41 o 
   7  -4   8     1294.50     1370.50    130.70 o 
 -10  -3   8      162.25      291.76    136.92 o 
  -9  -3   8     1346.23     1452.13    124.02 o 
  -8  -3   8     1785.81     2046.69    138.83 o 
  -7  -3   8      486.96      438.21     55.47 o 
  -6  -3   8      519.07      579.07     56.99 o 
  -5  -3   8      347.25      358.39     43.81 o 
  -4  -3   8       40.81       54.08     25.44 o 
  -3  -3   8       34.36       -9.84     21.61 o 
  -2  -3   8      280.49      353.29     27.62 o 
  -1  -3   8     9564.15    10056.98    284.31 o 
   0  -3   8    10899.39    10988.58    311.48 o 
   1  -3   8      102.35       72.32     20.21 o 
   2  -3   8     1102.70     1142.23     62.44 o 
   3  -3   8     4899.93     4992.32    185.41 o 
   4  -3   8     1846.36     1853.66     90.99 o 
   5  -3   8      155.66      272.96     57.77 o 
   6  -3   8      251.46      287.69     67.00 o 
   7  -3   8       64.91      -24.76     60.44 o 
   8  -3   8      224.41      351.38    100.08 o 
  -9  -2   8       26.58       13.80     67.96 o 
  -8  -2   8       19.49      -44.16     51.24 o 
  -7  -2   8      138.12      165.34     44.05 o 
  -6  -2   8     1660.56     1557.10     84.19 o 
  -5  -2   8       92.72       81.47     30.06 o 
  -4  -2   8     3456.20     3164.86    127.41 o 
  -3  -2   8     4592.07     4250.21    157.77 o 
  -2  -2   8     1713.96     1673.63     75.45 o 
  -1  -2   8      103.17      105.89     18.51 o 
   0  -2   8    13826.57    14009.29    447.32 o 
   1  -2   8     4734.92     4726.80    143.42 o 
   2  -2   8     3149.50     3193.95    104.18 o 
   3  -2   8       74.17       95.97     21.36 o 
   4  -2   8      303.93      310.96     39.44 o 
   5  -2   8      169.78      160.72     50.53 o 
   6  -2   8      941.54      913.89     89.25 o 
   7  -2   8      199.50      130.70     63.37 o 
   8  -2   8      711.58      719.81    104.54 o 
  -9  -1   8      453.25      529.99     92.72 o 
  -8  -1   8       49.28      134.40     60.81 o 
  -7  -1   8      596.44      690.94     64.57 o 
  -6  -1   8     2467.36     2340.94    110.10 o 
  -5  -1   8     5328.94     5259.54    196.43 o 
  -4  -1   8      702.18      713.09     50.55 o 
  -3  -1   8     2309.69     2099.27     90.99 o 
  -2  -1   8    11095.01     9910.89    324.10 o 
  -1  -1   8     2781.05     2488.01     81.88 o 
   0  -1   8      896.13      962.42     41.95 o 
   1  -1   8      815.29      814.38     38.92 o 
   2  -1   8       30.55       40.07     16.17 o 
   3  -1   8      329.56      395.90     29.09 o 
   4  -1   8      170.80      248.82     27.81 o 
   5  -1   8      714.20      752.04     55.00 o 
   6  -1   8     5533.02     5962.22    279.79 o 
   7  -1   8      592.71      578.96     82.21 o 
   8  -1   8       14.36       63.81     63.47 o 
   9  -1   8     1407.00     1614.26    138.29 o 
  -9   0   8     1246.44     1391.06    185.37 o 
  -8   0   8     2665.94     2697.78    169.44 o 
  -7   0   8      791.95      767.18     73.79 o 
  -6   0   8      411.84      489.41     55.97 o 
  -5   0   8     3803.34     3802.43    153.25 o 
  -4   0   8     4058.27     4204.39    160.84 o 
  -3   0   8       75.25       44.28     18.10 o 
  -2   0   8      119.30      122.31     25.73 o 
  -1   0   8      282.84      269.31     23.47 o 
   0   0   8       50.36       73.08     16.49 o 
   1   0   8      792.26      795.62     37.62 o 
   2   0   8     1745.32     1527.50     57.64 o 
   3   0   8     8979.43     8849.60    252.22 o 
   4   0   8     4177.86     3863.24    123.08 o 
   5   0   8      548.63      608.01     49.22 o 
   6   0   8     5018.46     4849.98    187.22 o 
   7   0   8     2880.99     2772.47    128.75 o 
   8   0   8      858.52      869.92    104.07 o 
   9   0   8       15.87       -0.93     65.31 o 
  -8   1   8      622.16      458.19    139.99 o 
  -7   1   8     1095.86     1131.75    106.06 o 
  -6   1   8      615.15      700.59     66.38 o 
  -5   1   8       77.40       46.84     34.07 o 
  -4   1   8      484.97      543.62     49.22 o 
  -3   1   8      241.03      264.05     27.26 o 
  -2   1   8      372.77      380.11     28.80 o 
  -1   1   8     1288.72     1337.65     52.58 o 
   0   1   8     1066.93      918.95     40.51 o 
   1   1   8    14193.59    13935.80    384.04 o 
   2   1   8     1062.77     1064.11     45.28 o 
   3   1   8      729.75      654.52     34.62 o 
   4   1   8     7199.78     6639.39    195.64 o 
   5   1   8     4424.01     4585.76    171.86 o 
   6   1   8      462.40      450.75     45.35 o 
   7   1   8      627.21      622.39     61.14 o 
   8   1   8       21.29       -5.65     39.71 o 
   9   1   8        0.29      -22.97     62.33 o 
  10   1   8       46.21      181.45     83.96 o 
  -8   2   8       65.49        5.97    117.76 o 
  -7   2   8       11.33      -28.88     62.31 o 
  -6   2   8        0.90       16.57     52.22 o 
  -5   2   8      144.27       86.76     48.33 o 
  -4   2   8      447.26      509.00     42.10 o 
  -3   2   8      719.97      750.74     43.54 o 
  -2   2   8     7291.93     7134.88    210.38 o 
  -1   2   8     3017.24     2982.30     97.71 o 
   0   2   8      121.48      132.38     18.80 o 
   1   2   8     6314.31     5858.22    171.93 o 
   2   2   8     8888.47     8676.47    246.98 o 
   3   2   8       30.30       45.85     16.86 o 
   4   2   8      459.70      495.05     32.38 o 
   5   2   8       54.78       22.69     26.78 o 
   6   2   8      134.79      174.83     34.77 o 
   7   2   8      454.30      441.82     53.26 o 
   8   2   8        7.79       -5.36     38.02 o 
   9   2   8     1112.69      952.77     79.93 o 
  10   2   8     1136.18     1258.22     97.93 o 
  -7   3   8      151.50      173.04    122.54 o 
  -6   3   8      256.55      251.62     73.70 o 
  -5   3   8     2485.62     2338.27    145.99 o 
  -4   3   8     4096.75     4121.10    164.49 o 
  -3   3   8      582.51      655.60     51.67 o 
  -2   3   8     2544.42     2475.15    107.43 o 
  -1   3   8     8955.83     8705.24    295.98 o 
   0   3   8     2704.20     2583.62    105.84 o 
   1   3   8      787.54      679.95     44.55 o 
   2   3   8     1227.90     1270.80     50.05 o 
   3   3   8        3.50       13.20     16.37 o 
   4   3   8     1929.09     1955.81     72.02 o 
   5   3   8      275.35      288.22     36.71 o 
   6   3   8       26.40       32.06     28.43 o 
   7   3   8     2897.85     2982.45    130.63 o 
   8   3   8     2566.59     2219.42    112.42 o 
   9   3   8      114.47       88.84     51.23 o 
  10   3   8     1443.88     1442.22    100.31 o 
  -6   4   8      668.89      597.02    138.65 o 
  -5   4   8      430.82      413.28     81.81 o 
  -4   4   8     1501.43     1465.53     87.23 o 
  -3   4   8     2934.10     2851.60    126.11 o 
  -2   4   8      404.31      405.94     45.75 o 
  -1   4   8     1024.07     1061.11     62.59 o 
   0   4   8        5.15        6.21     23.63 o 
   1   4   8       51.27       64.67     25.25 o 
   2   4   8       44.53       57.53     26.11 o 
   3   4   8       26.05       13.72     21.45 o 
   4   4   8     7560.27     7482.39    219.52 o 
   5   4   8     5624.74     5310.56    194.19 o 
   6   4   8       28.51       31.61     29.88 o 
   7   4   8      819.88      782.11     63.42 o 
   8   4   8     4059.60     3720.80    159.83 o 
   9   4   8     1118.96     1257.86     88.93 o 
  10   4   8        0.31      -49.32     53.01 o 
  -6   5   8      996.94     1110.18    183.24 o 
  -5   5   8      274.06      370.13    117.40 o 
  -4   5   8       83.80       86.76     49.38 o 
  -3   5   8      132.56       78.71     42.01 o 
  -2   5   8      221.12      162.67     39.62 o 
  -1   5   8      466.97      423.86     48.02 o 
   0   5   8      231.39      260.91     37.88 o 
   1   5   8     1698.85     1606.39     80.18 o 
   2   5   8     5403.21     5137.94    189.13 o 
   3   5   8     1475.78     1415.45     74.33 o 
   4   5   8      533.40      547.23     48.82 o 
   5   5   8     5530.13     6055.45    277.70 o 
   6   5   8     2960.23     3181.37    139.19 o 
   7   5   8      928.12      912.56     67.21 o 
   8   5   8      882.21      781.02     70.46 o 
   9   5   8      386.31      443.20     65.04 o 
  10   5   8       17.01       56.52     59.07 o 
  -5   6   8       12.67        1.30    101.97 o 
  -4   6   8       56.09      100.34     65.44 o 
  -3   6   8        9.67      125.92     59.56 o 
  -2   6   8      155.54      162.19     43.88 o 
  -1   6   8     2421.99     2405.30    113.79 o 
   0   6   8     4684.06     4665.15    181.83 o 
   1   6   8        0.54        2.02     29.88 o 
   2   6   8     2861.40     2762.17    120.58 o 
   3   6   8     5206.46     5242.01    196.21 o 
   4   6   8     2122.36     2094.82    102.01 o 
   5   6   8       93.33       77.84     47.38 o 
   6   6   8      425.97      495.77     68.80 o 
   7   6   8       19.71       13.62     48.43 o 
   8   6   8       14.05       59.39     54.90 o 
   9   6   8       23.31        4.51     48.70 o 
  10   6   8      459.35      504.41     74.80 o 
  -4   7   8      436.23      589.18     97.82 o 
  -3   7   8     1195.37     1221.15    110.68 o 
  -2   7   8       56.57        4.35     56.71 o 
  -1   7   8      616.21      538.56     62.59 o 
   0   7   8     3571.78     3473.74    150.00 o 
   1   7   8      909.97      912.70     65.95 o 
   2   7   8      109.41       83.09     37.07 o 
   3   7   8        6.55      -20.49     37.87 o 
   4   7   8      255.08      379.31     47.52 o 
   5   7   8      643.40      682.34     61.14 o 
   6   7   8      558.96      532.49     73.21 o 
   7   7   8     1377.80     1583.26    117.76 o 
   8   7   8     1515.66     1502.10    118.23 o 
   9   7   8     1627.47     1582.57    126.04 o 
  10   7   8      113.05      103.07     74.26 o 
  -3   8   8      913.73      874.22    116.75 o 
  -2   8   8      674.96      650.65     98.40 o 
  -1   8   8      283.25      359.79     76.60 o 
   0   8   8      606.58      563.92     86.51 o 
   1   8   8      371.71      296.34     52.35 o 
   2   8   8      462.89      464.52     55.97 o 
   3   8   8      398.45      461.66     56.48 o 
   4   8   8       30.95      -11.50     38.03 o 
   5   8   8      852.13      910.60     68.01 o 
   6   8   8     3233.57     3330.07    187.79 o 
   7   8   8      216.62      132.55     61.08 o 
   8   8   8      581.77      656.72     92.87 o 
   9   8   8     2029.19     1789.52    139.84 o 
  10   8   8     1241.55     1067.86    116.57 o 
  -1   9   8       16.57      -67.46     67.46 o 
   0   9   8       42.02      -63.09     63.09 o 
   1   9   8       73.36      -40.04     56.12 o 
   2   9   8      283.32      258.62     68.31 o 
   3   9   8     1845.86     1718.01     98.29 o 
   4   9   8      796.93      749.59     69.49 o 
   5   9   8        5.14       33.94     44.15 o 
   6   9   8     1599.45     1486.02    120.47 o 
   7   9   8     2294.72     2264.70    155.13 o 
   8   9   8      109.51       43.47     73.75 o 
   9   9   8       32.23       30.48     74.33 o 
   1  10   8      656.41      730.22    101.97 o 
   2  10   8       50.41       66.13     68.88 o 
   3  10   8      915.70      817.45    100.67 o 
   4  10   8     2045.98     2036.86    140.35 o 
   5  10   8      359.11      344.89     65.28 o 
   6  10   8       11.03      -32.93     66.38 o 
   7  10   8      560.13      795.01    103.13 o 
   8  10   8        7.30      -36.42     75.16 o 
   3  11   8        0.05      -46.98    102.41 o 
   4  11   8      322.82      329.55     86.17 o 
   5  11   8       52.15      -58.61    114.77 o 
   6  11   8        2.52       24.86    115.90 o 
  -7 -10   9     1340.09     1378.41    129.04 o 
  -6 -10   9     2225.57     2580.01    174.82 o 
  -5 -10   9       15.30      -48.49     68.40 o 
  -4 -10   9      549.19      661.34    104.65 o 
  -3 -10   9     1106.93     1185.56    116.68 o 
  -2 -10   9      397.10      409.99     90.27 o 
  -1 -10   9      285.92      469.61     90.63 o 
  -8  -9   9       82.02      -13.04     73.35 o 
  -7  -9   9      132.11       85.01     70.18 o 
  -6  -9   9     1830.45     1907.39    140.46 o 
  -5  -9   9     1462.91     1398.46    116.32 o 
  -4  -9   9        0.35       59.98     62.57 o 
  -3  -9   9       20.70      -16.42     83.82 o 
  -2  -9   9       71.66       93.64     59.02 o 
  -1  -9   9      207.36       75.33     66.35 o 
   0  -9   9      452.83      504.84     71.69 o 
   1  -9   9      449.30      520.92     76.97 o 
  -9  -8   9     1295.39     1301.04    130.41 o 
  -8  -8   9     1078.34     1001.74     88.89 o 
  -7  -8   9      486.46      478.21     67.54 o 
  -6  -8   9       19.45       38.53     57.89 o 
  -5  -8   9      288.43      185.52     63.82 o 
  -4  -8   9       33.85       10.97     53.40 o 
  -3  -8   9       26.02      -31.17     47.10 o 
  -2  -8   9      132.53      161.93     60.83 o 
  -1  -8   9     1359.07     1395.86     89.40 o 
   0  -8   9     2814.98     2796.60    135.69 o 
   1  -8   9      216.19      223.44     55.99 o 
   2  -8   9      524.49      512.76     69.60 o 
   3  -8   9     1363.29     1166.48     96.34 o 
  -9  -7   9       13.21       42.95     70.74 o 
  -8  -7   9      208.91      157.70     54.38 o 
  -7  -7   9       65.60       21.56     44.65 o 
  -6  -7   9       12.90        4.87     40.03 o 
  -5  -7   9       15.34      -37.07     46.98 o 
  -4  -7   9     1616.74     1466.51    110.10 o 
  -3  -7   9     4896.12     5034.16    246.08 o 
  -2  -7   9      467.61      548.89     76.93 o 
  -1  -7   9     1112.33     1081.38     73.25 o 
   0  -7   9     2301.37     2430.56    118.38 o 
   1  -7   9     4192.24     3881.09    164.49 o 
   2  -7   9      398.86      363.81     56.30 o 
   3  -7   9       48.39       33.22     53.62 o 
   4  -7   9      228.53      205.74     78.08 o 
  -9  -6   9      123.48      127.61     75.46 o 
  -8  -6   9       44.41      -22.37     47.88 o 
  -7  -6   9      398.30      371.43     56.62 o 
  -6  -6   9     3481.04     3139.85    139.37 o 
  -5  -6   9     4145.92     3828.62    139.12 o 
  -4  -6   9      484.99      466.18     51.64 o 
  -3  -6   9     4065.73     3990.36    199.50 o 
  -2  -6   9     3254.75     3358.14    174.86 o 
  -1  -6   9     3405.34     3626.12    148.77 o 
   0  -6   9      124.79       96.52     37.62 o 
   1  -6   9     2325.32     2395.72    113.93 o 
   2  -6   9       48.92       21.25     39.12 o 
   3  -6   9      456.84      497.91     63.24 o 
   4  -6   9        1.30      -50.88     58.79 o 
   5  -6   9       63.84      139.82     77.47 o 
  -9  -5   9      353.94      454.98     89.36 o 
  -8  -5   9     2467.33     2494.41    126.76 o 
  -7  -5   9      676.74      616.79     65.04 o 
  -6  -5   9      686.30      674.32     63.24 o 
  -5  -5   9     1933.87     2056.05    101.03 o 
  -4  -5   9     2884.09     2755.34    119.61 o 
  -3  -5   9       52.31       83.50     32.00 o 
  -2  -5   9      634.35      719.38     52.11 o 
  -1  -5   9      131.69       46.22     29.09 o 
   0  -5   9       80.04       73.81     29.82 o 
   1  -5   9      375.32      417.72     47.30 o 
   2  -5   9      501.61      508.38     58.18 o 
   3  -5   9     4182.83     3960.59    164.38 o 
   4  -5   9     1882.73     1629.51    121.63 o 
   5  -5   9       63.25      142.28     69.97 o 
   6  -5   9      198.60      121.24     75.65 o 
  -9  -4   9      225.22      271.35     80.65 o 
  -8  -4   9     1358.82     1315.64    112.42 o 
  -7  -4   9     1941.63     1904.36    103.13 o 
  -6  -4   9      406.27      491.58     55.97 o 
  -5  -4   9        8.20       -7.62     29.07 o 
  -4  -4   9      269.96      315.87     41.74 o 
  -3  -4   9      141.18       97.64     30.04 o 
  -2  -4   9      832.08      866.66     54.53 o 
  -1  -4   9      204.71      208.24     28.97 o 
   0  -4   9     2181.88     2239.15    101.29 o 
   1  -4   9     2278.94     2193.11     98.83 o 
   2  -4   9     2351.72     2360.49    106.92 o 
   3  -4   9     1469.32     1389.97     78.81 o 
   4  -4   9     6521.62     6614.60    310.29 o 
   5  -4   9     1567.34     1434.82    117.66 o 
   6  -4   9      296.98      267.30     75.35 o 
   7  -4   9      155.06       92.70     79.48 o 
  -9  -3   9      665.38      697.01     98.18 o 
  -8  -3   9      123.65       90.52     58.48 o 
  -7  -3   9      295.82      293.65     53.81 o 
  -6  -3   9        1.37        8.44     32.19 o 
  -5  -3   9      430.33      374.40     46.94 o 
  -4  -3   9      102.88      102.01     30.17 o 
  -3  -3   9      159.34      136.38     31.19 o 
  -2  -3   9     5918.71     6194.43    217.64 o 
  -1  -3   9     7292.71     7574.35    221.69 o 
   0  -3   9     1164.33     1184.83     51.75 o 
   1  -3   9     6458.78     6494.20    202.79 o 
   2  -3   9     6118.37     5749.06    207.23 o 
   3  -3   9     1981.02     1987.68     94.20 o 
   4  -3   9      355.17      367.57     61.61 o 
   5  -3   9      398.09      402.98     68.26 o 
   6  -3   9      285.35      317.24     67.91 o 
   7  -3   9        4.56       -2.74     65.99 o 
   8  -3   9       39.34        3.82    112.72 o 
  -9  -2   9      105.66       90.62     74.63 o 
  -8  -2   9        3.93        9.04     53.95 o 
  -7  -2   9        2.78       28.12     39.32 o 
  -6  -2   9      714.05      702.43     58.61 o 
  -5  -2   9     5550.32     5377.09    201.49 o 
  -4  -2   9     2153.68     2304.66    109.78 o 
  -3  -2   9      525.48      521.75     41.41 o 
  -2  -2   9     2056.48     1918.56     85.50 o 
  -1  -2   9    11557.65    11507.08    324.06 o 
   0  -2   9     3419.69     3404.07    109.49 o 
   1  -2   9      618.44      618.56     36.10 o 
   2  -2   9      480.43      484.64     33.24 o 
   3  -2   9      790.42      842.42     44.08 o 
   4  -2   9      915.06      929.21     80.80 o 
   5  -2   9      364.98      243.54     60.37 o 
   6  -2   9       46.71      106.73     55.71 o 
   7  -2   9      815.49      842.27    103.35 o 
   8  -2   9     1024.69     1088.75    122.82 o 
  -9  -1   9       66.23      163.91     81.12 o 
  -8  -1   9      727.90      994.11    108.12 o 
  -7  -1   9     1882.09     1810.80    101.07 o 
  -6  -1   9     2160.22     2213.67    107.83 o 
  -5  -1   9      223.11      256.41     41.75 o 
  -4  -1   9     9243.95     8718.35    299.34 o 
  -3  -1   9     4471.02     4365.41    162.75 o 
  -2  -1   9      313.37      288.76     26.35 o 
  -1  -1   9     2583.56     2499.65     84.99 o 
   0  -1   9      147.45      118.96     21.06 o 
   1  -1   9        9.99       39.00     22.07 o 
   2  -1   9      121.12      177.31     24.56 o 
   3  -1   9      105.94       83.98     21.33 o 
   4  -1   9     1298.49     1291.69     56.84 o 
   5  -1   9     5823.53     5651.13    209.44 o 
   6  -1   9      167.06      173.30     53.42 o 
   7  -1   9     1255.47     1157.05    106.20 o 
   8  -1   9     1714.78     1927.37    145.48 o 
   9  -1   9      607.51      742.94    114.73 o 
  -8   0   9        7.81      -93.59     93.59 o 
  -7   0   9     1091.11     1259.09     86.36 o 
  -6   0   9     3792.93     3741.32    158.81 o 
  -5   0   9     1611.27     1625.90     85.97 o 
  -4   0   9        8.68       -0.36     26.69 o 
  -3   0   9       67.56       47.01     24.22 o 
  -2   0   9      211.69      218.07     25.21 o 
  -1   0   9      126.52      130.33     21.00 o 
   0   0   9      140.86      123.73     20.76 o 
   1   0   9     4315.83     3903.78    122.68 o 
   2   0   9     6346.33     6120.31    180.78 o 
   3   0   9     1560.13     1610.61     63.27 o 
   4   0   9       55.15       14.52     19.82 o 
   5   0   9     7805.03     7482.53    263.53 o 
   6   0   9     4394.43     4184.77    168.53 o 
   7   0   9        5.58       56.99     54.10 o 
   8   0   9        3.95      -54.74     54.74 o 
   9   0   9      690.99      783.99    108.44 o 
  -8   1   9      485.77      436.08    143.10 o 
  -7   1   9        0.79      -49.36     63.81 o 
  -6   1   9      185.13      245.55     64.52 o 
  -5   1   9      195.39      202.74     42.38 o 
  -4   1   9        3.25       28.55     30.95 o 
  -3   1   9      101.28      101.75     24.06 o 
  -2   1   9     2645.14     2603.72     89.69 o 
  -1   1   9     4317.63     4394.79    135.80 o 
   0   1   9     7800.36     7425.51    215.51 o 
   1   1   9      178.37      246.11     27.29 o 
   2   1   9    13129.92    13156.36    365.69 o 
   3   1   9    10457.23    10117.98    287.64 o 
   4   1   9     4228.28     4200.31    136.01 o 
   5   1   9      289.49      261.29     37.18 o 
   6   1   9     1208.33     1184.55     71.76 o 
   7   1   9       84.42       79.14     40.03 o 
   8   1   9       39.61       21.33     44.95 o 
   9   1   9        0.37      -17.33     66.39 o 
  10   1   9       21.29       -8.48    122.31 o 
  -7   2   9      104.68       20.70     74.97 o 
  -6   2   9        2.92       26.68     56.44 o 
  -5   2   9       64.11      123.81     55.24 o 
  -4   2   9     2051.55     1880.22    123.15 o 
  -3   2   9     6031.08     5842.43    212.84 o 
  -2   2   9       54.44       60.60     21.98 o 
  -1   2   9     3314.61     3315.83    107.50 o 
   0   2   9    10682.36    11149.67    314.19 o 
   1   2   9    13516.32    13888.42    385.56 o 
   2   2   9       65.47       54.54     18.26 o 
   3   2   9     2011.31     1926.69     70.39 o 
   4   2   9       78.58       90.73     21.94 o 
   5   2   9      150.66      177.48     34.60 o 
   6   2   9      113.41       82.34     33.45 o 
   7   2   9       30.29       37.76     45.47 o 
   8   2   9     1719.47     1813.04    101.40 o 
   9   2   9      854.11      733.69     77.47 o 
  10   2   9       69.21       58.69     61.10 o 
  -7   3   9      234.15      239.70     95.01 o 
  -6   3   9     1170.64     1086.94    107.86 o 
  -5   3   9      995.24     1086.69     98.18 o 
  -4   3   9       23.28      -14.27     47.08 o 
  -3   3   9     2697.86     2797.29    123.08 o 
  -2   3   9     3013.93     2973.20    124.96 o 
  -1   3   9      539.91      572.13     44.74 o 
   0   3   9      761.62      691.45     47.95 o 
   1   3   9      666.16      599.63     44.30 o 
   2   3   9      283.96      290.36     25.03 o 
   3   3   9     1061.50     1091.61     48.71 o 
   4   3   9      324.03      353.97     33.09 o 
   5   3   9     1139.82     1035.81     62.19 o 
   6   3   9     3826.34     3681.88    148.99 o 
   7   3   9     1003.70      971.96     67.97 o 
   8   3   9      687.82      644.25     63.67 o 
   9   3   9     2132.75     2169.55    117.11 o 
  10   3   9      898.66      741.46     83.80 o 
  -6   4   9     1011.56      998.34    116.97 o 
  -5   4   9     1580.89     1766.83    133.37 o 
  -4   4   9      457.16      527.43     79.32 o 
  -3   4   9        7.65      -34.91     34.91 o 
  -2   4   9     1855.67     1685.02     86.62 o 
  -1   4   9       10.49       36.91     28.18 o 
   0   4   9      318.44      281.88     37.28 o 
   1   4   9      330.75      352.63     46.05 o 
   2   4   9      825.30      886.03     47.84 o 
   3   4   9     6858.11     6586.89    232.78 o 
   4   4   9     2408.01     2493.11    106.45 o 
   5   4   9      537.85      603.02     50.88 o 
   6   4   9     1143.80     1097.35     68.11 o 
   7   4   9     3798.51     3945.27    163.44 o 
   8   4   9      658.12      741.60     66.78 o 
   9   4   9      340.25      297.91     59.54 o 
  10   4   9      319.38      376.67     70.61 o 
  -5   5   9      245.12      259.08    107.45 o 
  -4   5   9       61.42      153.76     66.50 o 
  -3   5   9       83.29      -22.52     38.33 o 
  -2   5   9      504.47      481.54     53.81 o 
  -1   5   9      181.23      282.96     40.76 o 
   0   5   9     2370.03     2257.79    104.11 o 
   1   5   9     2050.94     1901.68     91.96 o 
   2   5   9      506.47      560.85     47.05 o 
   3   5   9     3395.86     3408.88    138.76 o 
   4   5   9     9801.78     9805.73    334.65 o 
   5   5   9     2864.34     2840.87    155.45 o 
   6   5   9        1.39      -21.14     40.93 o 
   7   5   9     1917.07     1930.12    103.02 o 
   8   5   9      838.62      822.80     71.44 o 
   9   5   9      130.94       79.52     50.59 o 
  10   5   9        2.49       21.76     55.80 o 
  -4   6   9       73.09       -9.71     83.78 o 
  -3   6   9      361.09      325.18     57.18 o 
  -2   6   9     2038.17     1883.04    102.73 o 
  -1   6   9      951.13      931.09     67.36 o 
   0   6   9     1369.56     1225.12     73.90 o 
   1   6   9     3862.23     3480.71    144.83 o 
   2   6   9     2487.58     2554.14    114.08 o 
   3   6   9      390.46      358.81     46.52 o 
   4   6   9     1531.59     1622.21     84.81 o 
   5   6   9      490.53      586.47     73.79 o 
   6   6   9        3.90      -42.13     44.19 o 
   7   6   9        1.85       25.28     45.64 o 
   8   6   9       24.04       60.06     55.02 o 
   9   6   9      461.95      456.64     85.86 o 
  10   6   9     1379.23     1366.05    122.21 o 
  -3   7   9       78.42       66.99     70.63 o 
  -2   7   9     1330.34     1358.72    112.92 o 
  -1   7   9     3122.28     3234.24    146.38 o 
   0   7   9     1072.89     1037.76     74.04 o 
   1   7   9      282.36      340.33     50.25 o 
   2   7   9      390.99      347.46     52.67 o 
   3   7   9      126.56      147.68     39.43 o 
   4   7   9      181.03      159.78     44.60 o 
   5   7   9      437.34      557.75     74.98 o 
   6   7   9      911.11      897.99     91.49 o 
   7   7   9     1135.78     1247.71    107.32 o 
   8   7   9      323.39      550.19     85.35 o 
   9   7   9       30.60       21.01     65.71 o 
  10   7   9     1407.89     1366.49    124.77 o 
  -2   8   9        0.57      -66.81     66.81 o 
  -1   8   9      673.61      687.94     94.57 o 
   0   8   9      553.38      753.78     93.34 o 
   1   8   9      179.65       80.38     46.56 o 
   2   8   9       20.29       62.49     45.62 o 
   3   8   9      663.98      641.94     67.46 o 
   4   8   9      868.13      944.61     72.85 o 
   5   8   9     3006.92     2993.72    175.65 o 
   6   8   9        2.05      -29.49     54.80 o 
   7   8   9     1410.45     1490.03    122.50 o 
   8   8   9     1501.95     1503.55    123.73 o 
   9   8   9      466.78      543.15     94.02 o 
  10   8   9        7.76      212.39    135.03 o 
  -1   9   9       23.04        6.64     71.82 o 
   0   9   9       18.12      -40.44     68.15 o 
   1   9   9      818.51      734.70     97.89 o 
   2   9   9      913.71      910.39     98.50 o 
   3   9   9      118.93      103.11     52.26 o 
   4   9   9      546.08      634.17     70.79 o 
   5   9   9     2496.38     2851.57    143.64 o 
   6   9   9     1027.51     1065.77    105.37 o 
   7   9   9       22.99      -15.40     63.41 o 
   8   9   9      344.23      320.49     89.64 o 
   9   9   9      206.49      180.69     90.57 o 
   1  10   9      200.92      105.50     74.91 o 
   2  10   9     2598.68     2852.32    185.12 o 
   3  10   9     1874.12     1834.22    136.52 o 
   4  10   9       53.60       44.29     69.82 o 
   5  10   9      193.38      155.25     77.68 o 
   6  10   9      607.73      612.31     99.37 o 
   7  10   9       35.83       39.12     76.28 o 
   8  10   9      153.03       72.76     85.72 o 
  -6 -10  10      649.18      603.89    105.04 o 
  -5 -10  10     2052.92     2542.54    174.06 o 
  -4 -10  10      790.87      856.76    115.70 o 
  -3 -10  10      395.47      300.56     85.38 o 
  -2 -10  10      303.96      342.79     93.15 o 
  -1 -10  10      128.14      142.12     80.81 o 
  -8  -9  10      344.93      418.66     95.04 o 
  -7  -9  10     1305.47     1202.11    115.20 o 
  -6  -9  10      284.83      330.72     83.28 o 
  -5  -9  10      320.76      254.94     77.29 o 
  -4  -9  10      305.45      249.75     77.95 o 
  -3  -9  10       34.78       51.07     64.14 o 
  -2  -9  10       87.79       16.59     64.89 o 
  -1  -9  10      394.64      334.20     81.93 o 
   0  -9  10      476.05      455.01     73.50 o 
   1  -9  10     1115.36     1215.15    100.42 o 
  -8  -8  10        5.83        2.43     70.39 o 
  -7  -8  10      468.44      476.30     85.10 o 
  -6  -8  10      428.22      423.40     83.04 o 
  -5  -8  10       55.76       26.13     59.74 o 
  -4  -8  10      336.09      469.90     81.88 o 
  -3  -8  10      125.74      225.55     64.05 o 
  -2  -8  10     1288.02     1346.11    109.02 o 
  -1  -8  10     1740.67     1775.90    130.59 o 
   0  -8  10      216.69      157.18     54.81 o 
   1  -8  10     1679.60     1480.46     99.05 o 
   2  -8  10     1663.96     1692.50    107.75 o 
   3  -8  10      944.39     1060.71    158.24 o 
  -9  -7  10      121.74       55.86     78.36 o 
  -8  -7  10        1.03       -1.09     56.19 o 
  -7  -7  10       16.88       -0.26     49.49 o 
  -6  -7  10      181.47       99.35     47.43 o 
  -5  -7  10     1648.65     1493.32    113.83 o 
  -4  -7  10     3234.23     3177.72    180.46 o 
  -3  -7  10       34.03       14.69     49.19 o 
  -2  -7  10     1225.09     1222.81    104.47 o 
  -1  -7  10     4786.19     4971.94    244.89 o 
   0  -7  10     2278.09     2365.59    118.63 o 
   1  -7  10        3.37      -30.08     40.57 o 
   2  -7  10      897.00      856.29     78.52 o 
   3  -7  10      275.89      122.70     69.78 o 
   4  -7  10      211.40      264.12     85.46 o 
  -9  -6  10       60.89       23.50     72.95 o 
  -8  -6  10      708.77      695.82     77.65 o 
  -7  -6  10     1317.06     1189.31     84.30 o 
  -6  -6  10     1118.83     1219.85     80.22 o 
  -5  -6  10      225.10      218.19     47.53 o 
  -4  -6  10     4360.28     4539.26    179.48 o 
  -3  -6  10     3009.45     3038.10    168.06 o 
  -2  -6  10      107.27       64.06     45.07 o 
  -1  -6  10       13.70       17.78     35.09 o 
   0  -6  10     2182.49     2104.26    106.82 o 
   1  -6  10      110.65       84.03     40.01 o 
   2  -6  10      311.59      285.94     52.04 o 
   3  -6  10      204.17      168.46     51.37 o 
   4  -6  10      371.93      285.14     76.40 o 
   5  -6  10      940.38     1014.71    131.97 o 
  -9  -5  10      786.89      884.19    106.67 o 
  -8  -5  10       66.04       12.72     49.28 o 
  -7  -5  10     2363.97     2203.30    114.22 o 
  -6  -5  10     4583.25     4016.60    168.06 o 
  -5  -5  10     2977.41     3075.17    135.33 o 
  -4  -5  10        7.87       28.21     33.38 o 
  -3  -5  10     1855.50     1788.15     91.31 o 
  -2  -5  10      705.40      777.77     76.97 o 
  -1  -5  10       12.83        2.54     30.77 o 
   0  -5  10       53.60       51.19     31.27 o 
   1  -5  10      135.36      120.24     36.80 o 
   2  -5  10     2160.07     2202.29    109.02 o 
   3  -5  10      835.19      874.83     67.14 o 
   4  -5  10      204.96      149.45     65.72 o 
   5  -5  10     1118.62      967.23    110.43 o 
   6  -5  10     1696.86     1634.90    144.61 o 
  -9  -4  10     1387.66     1357.78    127.27 o 
  -8  -4  10     1516.91     1498.13     97.89 o 
  -7  -4  10      236.70      193.50     50.64 o 
  -6  -4  10      457.89      478.61     57.24 o 
  -5  -4  10      211.53      281.32     44.52 o 
  -4  -4  10       34.59       58.72     32.56 o 
  -3  -4  10      132.58      131.56     35.79 o 
  -2  -4  10      157.74      283.14     38.97 o 
  -1  -4  10     3668.19     3800.51    125.93 o 
   0  -4  10     6344.05     6502.59    243.95 o 
   1  -4  10     1297.69     1195.13     69.34 o 
   2  -4  10     4121.25     4041.86    160.66 o 
   3  -4  10     8686.49     8637.12    302.23 o 
   4  -4  10      871.87      985.69     94.06 o 
   5  -4  10       13.48      -21.14     58.05 o 
   6  -4  10      398.58      518.61     92.11 o 
   7  -4  10      351.81      418.81     98.32 o 
  -9  -3  10       69.08       65.01     69.87 o 
  -8  -3  10      874.41      924.70     80.29 o 
  -7  -3  10       65.29       -7.85     40.22 o 
  -6  -3  10      396.13      402.83     53.12 o 
  -5  -3  10      171.40      192.69     40.12 o 
  -4  -3  10     1337.01     1245.40     72.20 o 
  -3  -3  10     2636.46     2510.45    110.39 o 
  -2  -3  10     1915.32     1890.77     89.80 o 
  -1  -3  10     3034.14     3116.58    106.24 o 
   0  -3  10     8841.88     8662.82    252.44 o 
   1  -3  10     3650.76     3622.62    120.22 o 
   2  -3  10      887.67      933.51     63.60 o 
   3  -3  10     1162.51     1209.91     71.01 o 
   4  -3  10      325.52      400.63     64.79 o 
   5  -3  10       37.79       -3.93     52.01 o 
   6  -3  10        7.31       50.30     60.46 o 
   7  -3  10       14.35       38.18     71.06 o 
  -9  -2  10        6.55      -10.22     74.89 o 
  -8  -2  10       19.45      -60.82     61.25 o 
  -7  -2  10      453.38      488.80     60.31 o 
  -6  -2  10     1182.23     1163.66     75.96 o 
  -5  -2  10      908.48      873.24     62.59 o 
  -4  -2  10      106.02      116.46     33.95 o 
  -3  -2  10     4668.98     4365.74    166.62 o 
  -2  -2  10    14843.68    13063.85    426.43 o 
  -1  -2  10      411.57      386.00     32.05 o 
   0  -2  10      635.22      633.12     37.29 o 
   1  -2  10     2417.25     2432.04     88.89 o 
   2  -2  10     1392.63     1357.45     58.21 o 
   3  -2  10       10.05       -8.09     21.27 o 
   4  -2  10        7.57      -13.37     40.49 o 
   5  -2  10     1479.59     1566.42    115.05 o 
   6  -2  10      495.66      658.09     86.98 o 
   7  -2  10      784.20      826.41    106.27 o 
   8  -2  10      197.74      162.55     79.62 o 
  -8  -1  10      759.54      893.44    107.00 o 
  -7  -1  10       46.99       61.75     46.12 o 
  -6  -1  10     2041.07     1942.48    102.77 o 
  -5  -1  10     5870.27     5587.54    209.84 o 
  -4  -1  10     1357.37     1361.25     75.16 o 
  -3  -1  10       26.82      -10.32     24.67 o 
  -2  -1  10     3058.13     2973.38    119.79 o 
  -1  -1  10     2411.65     2429.76     84.74 o 
   0  -1  10      330.96      343.50     31.47 o 
   1  -1  10        1.91      -17.96     17.96 o 
   2  -1  10      593.85      556.59     36.21 o 
   3  -1  10     2404.73     2384.56     87.09 o 
   4  -1  10     2879.24     2854.46    126.29 o 
   5  -1  10        5.20       36.79     47.32 o 
   6  -1  10     2267.83     2484.43    153.36 o 
   7  -1  10     1914.80     2202.76    152.13 o 
   8  -1  10      485.91      393.69     91.42 o 
  -8   0  10     1051.68     1302.74    183.75 o 
  -7   0  10     1684.28     1746.88    131.21 o 
  -6   0  10        1.57      -26.04     39.22 o 
  -5   0  10      634.74      640.21     59.95 o 
  -4   0  10       68.95      145.46     34.71 o 
  -3   0  10       65.35       84.16     29.07 o 
  -2   0  10      297.21      362.58     32.23 o 
  -1   0  10      569.78      626.22     36.46 o 
   0   0  10     3774.85     3643.00    117.15 o 
   1   0  10     2475.35     2333.82     82.93 o 
   2   0  10      233.20      231.22     26.63 o 
   3   0  10     2195.01     2243.30     82.24 o 
   4   0  10     9371.39     9319.35    318.57 o 
   5   0  10     4406.77     4237.38    166.22 o 
   6   0  10      477.62      413.89     50.70 o 
   7   0  10      514.10      503.72     76.75 o 
   8   0  10      305.40      477.34     83.91 o 
   9   0  10       92.63      122.92     76.34 o 
  -8   1  10       16.50       39.32    122.61 o 
  -7   1  10      108.69       88.53     72.20 o 
  -6   1  10      237.28      273.60     69.27 o 
  -5   1  10      149.34      189.81     59.46 o 
  -4   1  10      226.75      175.21     40.53 o 
  -3   1  10     2545.51     2752.34    118.60 o 
  -2   1  10     7438.63     7425.80    219.99 o 
  -1   1  10     1635.63     1486.78     60.27 o 
   0   1  10      604.25      683.78     38.48 o 
   1   1  10    12226.75    11747.81    330.78 o 
   2   1  10     5493.08     5285.99    160.69 o 
   3   1  10      840.80      899.01     44.48 o 
   4   1  10     1061.04     1038.23     50.37 o 
   5   1  10     5121.07     4837.33    183.67 o 
   6   1  10      122.23      106.98     37.37 o 
   7   1  10        1.15       -6.12     37.28 o 
   8   1  10      207.26      139.96     50.13 o 
   9   1  10      347.82      335.99     82.57 o 
  -7   2  10       25.40       19.18     77.61 o 
  -6   2  10      307.11      245.99     72.69 o 
  -5   2  10     1053.85     1147.94    101.94 o 
  -4   2  10     3496.26     3593.75    192.67 o 
  -3   2  10       17.26        2.91     39.79 o 
  -2   2  10     2337.13     2537.26    109.63 o 
  -1   2  10     6869.72     6903.54    242.21 o 
   0   2  10     7208.96     6939.28    241.56 o 
   1   2  10       47.77       36.46     19.22 o 
   2   2  10     3397.76     3294.94    109.02 o 
   3   2  10      479.61      464.26     34.29 o 
   4   2  10      198.56      255.33     29.08 o 
   5   2  10        1.80        2.95     28.06 o 
   6   2  10      798.43      808.52     58.58 o 
   7   2  10     1365.03     1169.66     76.32 o 
   8   2  10      212.30      187.29     48.95 o 
   9   2  10      141.44       84.18     58.84 o 
  10   2  10     1042.90     1210.89    130.30 o 
  -6   3  10       20.12       24.37     69.02 o 
  -5   3  10      859.82      938.72     97.02 o 
  -4   3  10     3819.14     3695.68    199.00 o 
  -3   3  10     1875.92     1933.81    127.23 o 
  -2   3  10       37.66       78.85     41.77 o 
  -1   3  10      433.75      434.16     44.16 o 
   0   3  10     1468.30     1506.22     76.17 o 
   1   3  10       18.77       33.67     27.51 o 
   2   3  10      498.71      505.86     42.89 o 
   3   3  10      135.39      106.62     24.15 o 
   4   3  10     4696.45     4826.82    152.49 o 
   5   3  10     1700.71     1560.06     80.62 o 
   6   3  10       61.90        0.84     33.10 o 
   7   3  10     2509.18     2350.88    113.07 o 
   8   3  10     2051.08     1941.25    105.37 o 
   9   3  10      399.19      556.91     68.19 o 
  10   3  10        7.98       77.02     61.66 o 
  -6   4  10     1089.95     1102.70    131.60 o 
  -5   4  10      147.52       91.86     72.24 o 
  -4   4  10      368.75      292.00     71.90 o 
  -3   4  10      942.89      847.87     66.92 o 
  -2   4  10       13.42      -33.34     33.34 o 
  -1   4  10      604.25      580.37     52.76 o 
   0   4  10       21.64       11.01     28.61 o 
   1   4  10     1389.62     1455.74     77.29 o 
   2   4  10     6155.43     6371.70    229.21 o 
   3   4  10      336.31      306.48     40.32 o 
   4   4  10     1371.29     1292.08     72.02 o 
   5   4  10     1974.22     1699.83    111.95 o 
   6   4  10     3577.17     3556.78    147.25 o 
   7   4  10      121.26      108.18     42.29 o 
   8   4  10     1927.73     1768.56    101.03 o 
   9   4  10      382.53      295.77     61.00 o 
  10   4  10       91.26       88.49     65.37 o 
  -5   5  10       99.76       67.88    100.08 o 
  -4   5  10        0.60       -0.45     60.82 o 
  -3   5  10       62.85       27.69     44.81 o 
  -2   5  10       38.57       50.42     39.63 o 
  -1   5  10     1607.51     1533.47     85.17 o 
   0   5  10      776.89      794.61     60.16 o 
   1   5  10       37.24       20.95     30.29 o 
   2   5  10     4228.55     4362.92    170.67 o 
   3   5  10     7411.33     7525.93    267.26 o 
   4   5  10      392.31      411.51     47.23 o 
   5   5  10       87.17       75.05     48.25 o 
   6   5  10      497.39      560.53     72.38 o 
   7   5  10      169.60      218.24     62.91 o 
   8   5  10      188.29      215.06     64.11 o 
   9   5  10        1.42       -8.63     47.89 o 
  10   5  10      431.05      448.08     75.34 o 
  -4   6  10      334.16      108.01     99.90 o 
  -3   6  10      713.58      798.84     79.97 o 
  -2   6  10        0.42        4.87     42.48 o 
  -1   6  10     3025.52     2945.26    134.68 o 
   0   6  10     3630.37     3459.47    148.95 o 
   1   6  10      706.01      699.29     59.62 o 
   2   6  10       19.79        9.54     33.46 o 
   3   6  10     3694.03     3607.04    150.14 o 
   4   6  10     1124.96     1129.44     70.68 o 
   5   6  10        0.93      -42.24     42.24 o 
   6   6  10      100.33        9.38     49.26 o 
   7   6  10       82.04      150.03     57.35 o 
   8   6  10      692.74      621.78     85.24 o 
   9   6  10     1095.25     1061.25    109.13 o 
  10   6  10       96.28      -32.41     74.14 o 
  -3   7  10     1315.82     1164.27    112.92 o 
  -2   7  10     1868.70     1808.38    134.17 o 
  -1   7  10        0.88      -27.99     46.87 o 
   0   7  10     1381.56     1385.89     86.33 o 
   1   7  10     1365.81     1253.64     79.64 o 
   2   7  10      165.71      157.48     43.58 o 
   3   7  10       17.66        9.34     37.05 o 
   4   7  10       42.53        7.18     36.80 o 
   5   7  10      902.19      787.78     88.57 o 
   6   7  10     1360.94     1162.94    101.79 o 
   7   7  10        4.01      -37.15     54.06 o 
   8   7  10     1135.23     1056.74    106.09 o 
   9   7  10     2370.70     2310.01    158.67 o 
  10   7  10      314.33      410.96     94.93 o 
  -2   8  10      358.82      391.56     95.14 o 
  -1   8  10      381.29      315.09     78.64 o 
   0   8  10       81.50      145.04     65.41 o 
   1   8  10        9.04      -43.29     43.29 o 
   2   8  10      723.52      720.64     73.03 o 
   3   8  10      454.45      470.70     63.24 o 
   4   8  10      318.92      416.10     61.25 o 
   5   8  10      385.20      446.09     79.14 o 
   6   8  10     2734.91     3013.23    183.67 o 
   7   8  10      703.24      808.60    101.18 o 
   8   8  10       97.04      136.18     74.85 o 
   9   8  10      384.89      389.64     89.87 o 
   0   9  10      410.13      478.14     94.75 o 
   1   9  10      448.31      407.97     84.74 o 
   2   9  10      100.01       72.54     53.90 o 
   3   9  10     1244.99     1203.37     89.62 o 
   4   9  10     3052.26     3318.11    156.32 o 
   5   9  10      268.73      340.43     83.58 o 
   6   9  10      585.18      524.72     94.06 o 
   7   9  10      651.31      742.14    102.77 o 
   8   9  10      214.49      151.28     82.68 o 
   9   9  10       44.35       29.89     86.57 o 
   2  10  10      511.65      662.75    105.15 o 
   3  10  10       17.93       -9.46     71.10 o 
   4  10  10      399.10      534.91     76.28 o 
   5  10  10      881.05      769.17     90.52 o 
   6  10  10       34.01       19.91     74.57 o 
   7  10  10      103.24       98.97     80.68 o 
  -5 -10  11      860.03      882.35    121.99 o 
  -4 -10  11       50.61       12.69     83.77 o 
  -3 -10  11      248.42       27.60     81.39 o 
  -2 -10  11      244.83      161.59     88.64 o 
  -7  -9  11      134.72       63.25     77.48 o 
  -6  -9  11      530.46      594.68    101.14 o 
  -5  -9  11      254.38      337.01     89.07 o 
  -4  -9  11      241.32      276.46     80.45 o 
  -3  -9  11       34.42       23.85     65.14 o 
  -2  -9  11        0.39        4.11     72.02 o 
  -1  -9  11      873.71     1028.15    124.05 o 
   0  -9  11      939.88     1093.88    120.11 o 
  -8  -8  11      335.89      284.67     71.38 o 
  -7  -8  11       94.15      -43.87     68.77 o 
  -6  -8  11       59.64       46.40     63.14 o 
  -5  -8  11       68.09       53.31     59.97 o 
  -4  -8  11      996.73      913.21    106.56 o 
  -3  -8  11     1046.46     1104.40    105.15 o 
  -2  -8  11      457.65      486.23     82.42 o 
  -1  -8  11      373.79      335.19     77.97 o 
   0  -8  11     2724.77     2509.87    161.09 o 
   1  -8  11      856.44      967.30     84.23 o 
   2  -8  11       54.30       68.26     60.33 o 
  -8  -7  11        0.83      -21.15     57.26 o 
  -7  -7  11       33.82       20.27     53.49 o 
  -6  -7  11      411.55      333.86     79.68 o 
  -5  -7  11     1474.71     1666.80    125.28 o 
  -4  -7  11      425.16      493.21     76.64 o 
  -3  -7  11     2429.29     2585.40    158.31 o 
  -2  -7  11     5162.17     5369.35    265.16 o 
  -1  -7  11     1394.67     1505.39    114.19 o 
   0  -7  11      510.74      495.12     65.08 o 
   1  -7  11      630.94      737.41     71.95 o 
   2  -7  11      104.80       78.17     49.23 o 
   3  -7  11      140.92      147.05     77.94 o 
  -9  -6  11      656.96      786.05    113.28 o 
  -8  -6  11      698.63      935.65     89.65 o 
  -7  -6  11        8.45       -5.34     46.65 o 
  -6  -6  11     1612.94     1682.23     99.37 o 
  -5  -6  11     7057.82     6818.95    254.50 o 
  -4  -6  11     3174.06     3346.08    185.92 o 
  -3  -6  11       41.49      -37.87     47.95 o 
  -2  -6  11     2387.94     2368.87    145.05 o 
  -1  -6  11     1588.39     1604.69    113.54 o 
   0  -6  11      313.82      336.37     51.89 o 
   1  -6  11      112.77       57.73     42.26 o 
   2  -6  11      561.04      594.60     65.59 o 
   3  -6  11      487.57      556.26     67.18 o 
   4  -6  11      548.42      589.54     98.47 o 
   5  -6  11        0.44      -77.80     77.80 o 
  -9  -5  11       63.13       41.54     76.82 o 
  -8  -5  11     1780.08     1974.24    114.84 o 
  -7  -5  11     1877.01     1719.45    101.18 o 
  -6  -5  11      458.94      434.05     58.11 o 
  -5  -5  11      556.36      581.20     52.25 o 
  -4  -5  11     2039.03     2015.47    102.44 o 
  -3  -5  11        7.42       42.93     34.61 o 
  -2  -5  11       37.91       96.22     45.90 o 
  -1  -5  11      872.60      811.52     76.68 o 
   0  -5  11       22.48       48.12     34.20 o 
   1  -5  11     1668.94     1652.96     89.65 o 
   2  -5  11       37.02       -9.12     36.57 o 
   3  -5  11     2100.65     1992.74    106.16 o 
   4  -5  11     3469.49     3494.77    203.69 o 
   5  -5  11     1276.77     1364.21    126.08 o 
  -9  -4  11      421.60      509.61    102.84 o 
  -8  -4  11        2.94       -8.12     51.20 o 
  -7  -4  11      811.29      789.26     76.46 o 
  -6  -4  11      136.48      142.37     45.46 o 
  -5  -4  11      152.76      180.98     42.20 o 
  -4  -4  11      254.97      313.42     48.61 o 
  -3  -4  11     1185.06     1317.41     76.39 o 
  -2  -4  11     1013.64     1017.42     65.59 o 
  -1  -4  11     1316.47     1367.82     74.55 o 
   0  -4  11      257.32      263.60     41.04 o 
   1  -4  11     4195.35     4188.10    164.85 o 
   2  -4  11     3649.66     3746.78    154.01 o 
   3  -4  11       54.33       45.55     39.05 o 
   4  -4  11      388.16      358.45     73.28 o 
   5  -4  11      922.55      845.71    104.25 o 
   6  -4  11      235.92      167.93     80.39 o 
  -9  -3  11      195.14      341.76     93.20 o 
  -8  -3  11       55.66       42.35     53.45 o 
  -7  -3  11      248.15      409.66     58.11 o 
  -6  -3  11      513.57      511.82     58.47 o 
  -5  -3  11     1834.68     1789.70     97.06 o 
  -4  -3  11     1781.23     1798.77     92.25 o 
  -3  -3  11        0.94        6.55     30.75 o 
  -2  -3  11     4308.14     4259.57    163.98 o 
  -1  -3  11     7895.77     8060.59    279.22 o 
   0  -3  11      924.02      892.54     48.78 o 
   1  -3  11      140.48      103.23     31.39 o 
   2  -3  11     3921.96     3942.02    155.92 o 
   3  -3  11     1092.44      952.23     64.61 o 
   4  -3  11       30.79       66.26     51.34 o 
   5  -3  11       71.66       85.95     55.39 o 
   6  -3  11       50.71      -43.69     62.51 o 
   7  -3  11      643.72      498.59     96.01 o 
  -8  -2  11      629.02      726.24     76.64 o 
  -7  -2  11     1554.35     1586.22     98.36 o 
  -6  -2  11      414.78      510.52     61.43 o 
  -5  -2  11     1861.19     1659.87     90.81 o 
  -4  -2  11     4661.10     4378.78    172.29 o 
  -3  -2  11     6877.06     6695.73    240.44 o 
  -2  -2  11      135.18      150.78     35.28 o 
  -1  -2  11     2380.70     2349.07     85.03 o 
   0  -2  11     1748.48     1683.72     68.19 o 
   1  -2  11      625.87      578.45     38.77 o 
   2  -2  11     1150.69     1020.67     51.85 o 
   3  -2  11        4.62       28.16     31.90 o 
   4  -2  11     2969.08     3114.23    172.76 o 
   5  -2  11      637.96      702.57     88.03 o 
   6  -2  11       61.54       21.14     57.77 o 
   7  -2  11      778.32      838.30    115.67 o 
   8  -2  11     3219.00     3375.92    299.85 o 
  -8  -1  11      165.27      108.64    101.93 o 
  -7  -1  11     2441.62     2497.41    128.14 o 
  -6  -1  11     4165.77     4341.20    179.41 o 
  -5  -1  11      476.44      581.31     58.68 o 
  -4  -1  11       17.76       15.33     30.57 o 
  -3  -1  11     2680.53     2853.48    122.28 o 
  -2  -1  11      939.19      902.98     57.74 o 
  -1  -1  11      462.21      500.98     35.27 o 
   0  -1  11       80.84       86.38     22.87 o 
   1  -1  11     1763.36     1709.01     69.38 o 
   2  -1  11      409.13      413.10     36.50 o 
   3  -1  11      963.75     1014.17     52.22 o 
   4  -1  11     1000.35      960.47     63.02 o 
   5  -1  11     2941.26     3021.33    170.70 o 
   6  -1  11     1103.45     1032.45     95.72 o 
   7  -1  11        6.32      -49.58     61.54 o 
   8  -1  11      714.68      712.87    108.01 o 
  -8   0  11      240.36       96.08    113.76 o 
  -7   0  11       30.65       37.26     65.91 o 
  -6   0  11     1381.67     1420.51    115.60 o 
  -5   0  11      929.95      943.23     69.42 o 
  -4   0  11      893.89      868.33     65.08 o 
  -3   0  11        0.96       -0.05     28.16 o 
  -2   0  11      112.76       66.11     28.69 o 
  -1   0  11     2830.90     3030.40    103.45 o 
   0   0  11     3283.31     3281.68    108.91 o 
   1   0  11     2358.32     2406.78     86.47 o 
   2   0  11     3531.93     3364.76    114.69 o 
   3   0  11     5668.36     5559.64    172.11 o 
   4   0  11      728.74      744.53     55.36 o 
   5   0  11      659.29      767.98     57.85 o 
   6   0  11     1931.66     1927.77    100.67 o 
   7   0  11      143.33      178.67     66.63 o 
   8   0  11        4.36      -61.68     61.68 o 
   9   0  11      335.76      265.58     89.81 o 
  -7   1  11       34.07       32.03     72.02 o 
  -6   1  11      214.12      181.68     70.86 o 
  -5   1  11       73.53       54.77     55.13 o 
  -4   1  11     2933.80     2859.62    165.90 o 
  -3   1  11     1082.30     1056.12     87.92 o 
  -2   1  11        8.33      -33.13     34.77 o 
  -1   1  11     2750.43     2698.79     95.51 o 
   0   1  11     7397.42     7306.52    217.10 o 
   1   1  11     3795.17     3447.29    114.04 o 
   2   1  11      396.16      422.24     33.28 o 
   3   1  11     1547.73     1564.32     65.51 o 
   4   1  11     4179.64     4002.98    156.79 o 
   5   1  11        3.84        6.33     29.24 o 
   6   1  11      166.45      133.59     41.16 o 
   7   1  11      786.65      789.70     67.79 o 
   8   1  11      478.29      393.98     82.93 o 
   9   1  11      278.16      260.97     83.89 o 
  -7   2  11      266.00      313.67     96.28 o 
  -6   2  11      287.16      350.12     89.40 o 
  -5   2  11      172.07      154.42     63.41 o 
  -4   2  11      850.39      882.85     89.15 o 
  -3   2  11     4958.77     4892.73    242.57 o 
  -2   2  11     3443.04     3371.48    138.69 o 
  -1   2  11       44.96       44.13     29.06 o 
   0   2  11     2227.91     2029.09     92.94 o 
   1   2  11     2238.07     2227.55     99.19 o 
   2   2  11      180.05      252.61     29.29 o 
   3   2  11      209.46      267.41     30.88 o 
   4   2  11       29.80        5.78     29.03 o 
   5   2  11     1786.36     1797.79     90.27 o 
   6   2  11     2693.31     2540.88    117.11 o 
   7   2  11       29.67       85.37     42.78 o 
   8   2  11      931.53      892.28     78.70 o 
   9   2  11     1886.31     1850.55    111.80 o 
  -6   3  11      938.23      934.53    114.33 o 
  -5   3  11     2259.87     2362.08    159.32 o 
  -4   3  11      779.72      794.39     95.76 o 
  -3   3  11      863.08      885.17     90.55 o 
  -2   3  11     2001.99     1890.16     95.07 o 
  -1   3  11     1279.37     1099.19     67.07 o 
   0   3  11       50.09       33.51     30.26 o 
   1   3  11      411.85      436.08     48.67 o 
   2   3  11     1286.91     1234.30     70.14 o 
   3   3  11     2393.62     2482.45    109.85 o 
   4   3  11      522.63      589.62     51.35 o 
   5   3  11     1551.33     1628.61     84.63 o 
   6   3  11     4371.25     4252.02    170.27 o 
   7   3  11     3765.34     3845.14    162.36 o 
   8   3  11        5.55        2.49     41.34 o 
   9   3  11       98.84      -33.20     52.49 o 
  10   3  11      885.99     1131.93     97.10 o 
  -5   4  11     1036.09      959.39    111.95 o 
  -4   4  11      649.84      567.86     90.45 o 
  -3   4  11       58.46      109.09     77.37 o 
  -2   4  11       49.30       14.81     35.21 o 
  -1   4  11       29.21       28.19     31.52 o 
   0   4  11       21.02       61.52     32.68 o 
   1   4  11     1486.24     1501.81     80.15 o 
   2   4  11       47.71       10.85     29.86 o 
   3   4  11     4913.00     5176.82    196.25 o 
   4   4  11     2954.88     3054.36    130.59 o 
   5   4  11     1509.65     1671.83    113.18 o 
   6   4  11       32.90       65.04     46.89 o 
   7   4  11     2435.97     2345.46    116.39 o 
   8   4  11      296.48      367.86     60.56 o 
   9   4  11       31.68       -1.12     51.29 o 
  10   4  11        1.98      -29.06     61.64 o 
  -5   5  11       37.14       12.87     82.49 o 
  -4   5  11        0.70      -64.83     64.83 o 
  -3   5  11      367.92      316.29     70.51 o 
  -2   5  11     1112.62     1081.09     77.04 o 
  -1   5  11       95.25       82.36     41.31 o 
   0   5  11     1106.09     1148.81     72.85 o 
   1   5  11     1390.66     1297.14     77.76 o 
   2   5  11     1900.62     1850.62     82.39 o 
   3   5  11     1335.02     1380.47     79.21 o 
   4   5  11     2043.84     2132.33    106.89 o 
   5   5  11      787.07     1029.24     90.99 o 
   6   5  11       38.43       50.33     49.94 o 
   7   5  11      174.13      128.54     57.30 o 
   8   5  11       11.84        1.62     56.21 o 
   9   5  11      548.97      745.58     98.25 o 
  10   5  11      160.35      144.80     81.87 o 
  -4   6  11        8.54      -93.95     93.95 o 
  -3   6  11      131.55      131.83     68.41 o 
  -2   6  11     2879.56     2935.69    141.79 o 
  -1   6  11     2282.26     2298.23    115.85 o 
   0   6  11        1.46      -36.39     36.39 o 
   1   6  11     1073.23     1085.90     71.91 o 
   2   6  11     1925.94     1860.52     97.38 o 
   3   6  11      171.50      111.78     40.53 o 
   4   6  11      136.33      133.90     42.89 o 
   5   6  11       20.60       15.52     50.80 o 
   6   6  11       60.94       87.45     57.43 o 
   7   6  11      506.02      689.53     90.23 o 
   8   6  11      584.52      536.53     84.19 o 
   9   6  11      760.99      984.46    110.54 o 
  10   6  11     1656.35     1584.05    140.64 o 
  -3   7  11      520.79      626.62    149.60 o 
  -2   7  11       42.90       21.80     67.91 o 
  -1   7  11     1336.88     1307.69     90.05 o 
   0   7  11      852.33      752.73     71.58 o 
   1   7  11       61.88       76.40     44.98 o 
   2   7  11      104.18        1.98     41.02 o 
   3   7  11        4.71       -5.83     40.54 o 
   4   7  11      803.25      873.93     70.82 o 
   5   7  11      559.24      564.94     87.12 o 
   6   7  11      483.40      616.75     92.29 o 
   7   7  11     1666.20     1592.55    125.68 o 
   8   7  11     1694.40     1908.26    142.59 o 
   9   7  11       45.39       37.88     73.80 o 
  -1   8  11        1.40        0.82    106.64 o 
   0   8  11       64.13       73.50     54.07 o 
   1   8  11      810.85      801.22     73.75 o 
   2   8  11      127.03       99.75     50.95 o 
   3   8  11        0.71      -14.80     46.03 o 
   4   8  11     1358.88     1343.21     88.28 o 
   5   8  11     2609.92     2736.66    170.34 o 
   6   8  11      481.63      465.17     83.65 o 
   7   8  11      199.45      108.58     70.69 o 
   8   8  11     1076.99     1184.26    117.55 o 
   9   8  11      778.75     1005.97    120.76 o 
   0   9  11      184.69      194.20     81.62 o 
   1   9  11     1001.27      999.93    108.08 o 
   2   9  11     2255.01     2290.50    125.71 o 
   3   9  11     1511.06     1757.72    109.20 o 
   4   9  11       52.38       24.66     55.20 o 
   5   9  11     1061.98     1068.15    114.51 o 
   6   9  11      713.19      857.05    109.16 o 
   7   9  11       37.28      -27.42     74.64 o 
   8   9  11        4.39       82.25     87.83 o 
   3  10  11      689.72      714.57    110.86 o 
   4  10  11      898.58      984.18     94.42 o 
   5  10  11        2.77      -56.62     77.04 o 
   6  10  11       10.98       86.66     86.85 o 
   7  10  11      384.86      677.86    111.77 o 
  -6  -9  12      343.18      251.58     81.60 o 
  -5  -9  12       40.23      146.83     80.64 o 
  -4  -9  12        5.43       42.61     75.97 o 
  -3  -9  12       72.09       72.96     73.75 o 
  -2  -9  12     1248.63     1172.66    119.03 o 
  -1  -9  12      275.90      249.21     85.56 o 
   0  -9  12      395.41      480.56     98.90 o 
  -7  -8  12      136.56      153.48     75.42 o 
  -6  -8  12        0.69       31.68    102.34 o 
  -5  -8  12      261.83      343.87     80.71 o 
  -4  -8  12      168.04      106.92     68.92 o 
  -3  -8  12       35.19       21.10     68.15 o 
  -2  -8  12      899.61      955.52     99.05 o 
  -1  -8  12     3594.03     3611.38    206.98 o 
   0  -8  12      383.58      543.73     91.71 o 
   1  -8  12      158.40      164.32     62.39 o 
   2  -8  12      852.29      849.43     85.46 o 
  -8  -7  12       45.91       66.02     62.99 o 
  -7  -7  12      406.94      284.78     62.38 o 
  -6  -7  12      148.66      111.33     67.44 o 
  -5  -7  12      943.91      992.13    103.02 o 
  -4  -7  12     2486.57     2925.82    173.41 o 
  -3  -7  12      853.16      807.66     98.83 o 
  -2  -7  12      116.24       56.12     57.50 o 
  -1  -7  12     2238.98     2348.67    152.02 o 
   0  -7  12      970.63     1012.43     99.73 o 
   1  -7  12        0.54      -45.53     45.53 o 
   2  -7  12        1.03      -17.45     53.27 o 
   3  -7  12       28.26      -51.35     70.28 o 
  -8  -6  12      303.23      361.68     73.03 o 
  -7  -6  12     1260.00     1158.38     86.15 o 
  -6  -6  12     3135.44     3085.40    145.88 o 
  -5  -6  12      562.67      728.85     73.21 o 
  -4  -6  12      594.56      733.90     87.09 o 
  -3  -6  12     1278.63     1452.41    112.63 o 
  -2  -6  12      267.03      483.96     76.17 o 
  -1  -6  12       10.88       -6.79     47.98 o 
   0  -6  12        3.72      -41.09     46.25 o 
   1  -6  12      713.67      779.54     74.91 o 
   2  -6  12      648.68      764.33     77.58 o 
   3  -6  12       61.07        6.55     63.19 o 
   4  -6  12      398.80      382.60     88.28 o 
  -8  -5  12      430.32      409.84     88.17 o 
  -7  -5  12       17.17       35.98     50.96 o 
  -6  -5  12     1360.59     1147.58     83.04 o 
  -5  -5  12     2232.03     2227.73    112.92 o 
  -4  -5  12      195.45      191.60     45.74 o 
  -3  -5  12       59.26       81.34     39.69 o 
  -2  -5  12      527.57      766.86     80.08 o 
  -1  -5  12      830.84      752.77     77.73 o 
   0  -5  12     1522.25     1493.32     84.70 o 
   1  -5  12       23.75       -2.27     38.66 o 
   2  -5  12     3041.31     2957.62    134.64 o 
   3  -5  12     1937.59     1847.44    132.00 o 
   4  -5  12      626.16      639.99     93.52 o 
   5  -5  12      482.29      386.47     90.92 o 
  -8  -4  12      891.37     1039.35     92.43 o 
  -7  -4  12      166.09      125.66     51.86 o 
  -6  -4  12        0.81       35.26     44.17 o 
  -5  -4  12       11.95        0.42     38.54 o 
  -4  -4  12      991.61     1109.31     73.79 o 
  -3  -4  12     2427.84     2478.51    116.82 o 
  -2  -4  12      266.69      356.99     47.17 o 
  -1  -4  12     2034.73     2257.69    133.52 o 
   0  -4  12     6933.50     7010.10    251.83 o 
   1  -4  12     2128.43     2057.64    100.49 o 
   2  -4  12      645.34      631.57     58.68 o 
   3  -4  12     2584.04     2359.88    115.23 o 
   4  -4  12     1382.53     1272.79    108.98 o 
   5  -4  12      225.33      345.96     81.48 o 
   6  -4  12      231.62       88.53     80.62 o 
  -8  -3  12      102.23      127.38     58.73 o 
  -7  -3  12       72.74       58.72     47.04 o 
  -6  -3  12      291.09      178.23     49.35 o 
  -5  -3  12      352.59      340.31     52.97 o 
  -4  -3  12     1485.99     1331.54     79.17 o 
  -3  -3  12     6895.32     6830.84    248.79 o 
  -2  -3  12     2690.50     2496.94    114.62 o 
  -1  -3  12      611.37      629.65     51.89 o 
   0  -3  12       58.42      106.90     29.66 o 
   1  -3  12     4332.89     4257.19    165.72 o 
   2  -3  12      866.67      858.57     59.62 o 
   3  -3  12      207.94      220.53     41.65 o 
   4  -3  12       22.85      -22.39     48.87 o 
   5  -3  12      190.57       70.49     63.75 o 
   6  -3  12      414.36      434.27     87.37 o 
   7  -3  12      128.39      -23.08     80.18 o 
  -8  -2  12      572.88      578.16     82.10 o 
  -7  -2  12       74.28      110.90     53.26 o 
  -6  -2  12      880.74      815.39     71.33 o 
  -5  -2  12     1841.63     1707.67     94.64 o 
  -4  -2  12      359.27      347.60     50.33 o 
  -3  -2  12       35.71        8.63     30.41 o 
  -2  -2  12     5554.48     5362.63    199.72 o 
  -1  -2  12     1380.49     1371.47     74.91 o 
   0  -2  12      171.54      191.71     32.07 o 
   1  -2  12       46.48       20.14     25.39 o 
   2  -2  12      856.77      827.82     49.65 o 
   3  -2  12     2665.11     2592.59    115.78 o 
   4  -2  12       52.76       87.47     52.27 o 
   5  -2  12     1007.83     1264.77    106.92 o 
   6  -2  12     1306.01     1528.37    124.27 o 
   7  -2  12     2666.70     3117.74    196.86 o 
  -8  -1  12     1446.30     1441.29    130.19 o 
  -7  -1  12     1067.25      963.00    106.31 o 
  -6  -1  12      639.51      707.16     73.64 o 
  -5  -1  12      776.33      792.77     64.97 o 
  -4  -1  12      708.35      813.58     63.09 o 
  -3  -1  12      378.77      402.55     47.48 o 
  -2  -1  12      623.18      662.47     53.23 o 
  -1  -1  12      141.77      110.98     29.25 o 
   0  -1  12     3011.75     3110.55    107.61 o 
   1  -1  12      404.70      464.48     39.89 o 
   2  -1  12        0.65      -18.86     22.13 o 
   3  -1  12     5066.25     5100.90    163.58 o 
   4  -1  12     8371.56     8001.33    284.31 o 
   5  -1  12      528.31      332.60     62.20 o 
   6  -1  12      132.50       52.59     57.56 o 
   7  -1  12     1638.05     1835.63    141.07 o 
   8  -1  12     1119.66     1411.04    134.17 o 
  -7   0  12     1014.96     1163.41    116.90 o 
  -6   0  12      291.17      249.80     77.84 o 
  -5   0  12       58.67       87.30     58.45 o 
  -4   0  12      165.83      208.55     59.62 o 
  -3   0  12      409.18      363.92     48.57 o 
  -2   0  12     3232.22     3296.86    138.14 o 
  -1   0  12      762.67      729.89     51.53 o 
   0   0  12     2700.42     2678.15     96.12 o 
   1   0  12     6343.59     6215.38    188.95 o 
   2   0  12     3133.04     3043.55    106.45 o 
   3   0  12       20.21       52.95     27.22 o 
   4   0  12     4197.47     4470.46    172.62 o 
   5   0  12     2454.53     2534.01    117.19 o 
   6   0  12      415.93      396.76     72.74 o 
   7   0  12       78.16       49.40     60.34 o 
   8   0  12       97.81       11.08     98.97 o 
  -7   1  12       38.55      -48.53     84.23 o 
  -6   1  12        4.50       77.04     68.63 o 
  -5   1  12      257.41      173.89     69.48 o 
  -4   1  12      141.56      138.14     60.01 o 
  -3   1  12      364.51      521.03     74.04 o 
  -2   1  12     1413.63     1426.58    103.31 o 
  -1   1  12     5699.45     5244.87    244.78 o 
   0   1  12        1.32       -8.83     25.42 o 
   1   1  12     2180.42     2266.18     85.10 o 
   2   1  12     3051.45     2897.78    101.58 o 
   3   1  12     1010.77      980.89     51.85 o 
   4   1  12       80.26       87.08     32.37 o 
   5   1  12      848.44      714.21     58.76 o 
   6   1  12      278.49      275.02     47.52 o 
   7   1  12       82.72      118.11     48.19 o 
   8   1  12      122.83       86.20     67.57 o 
   9   1  12      240.68      119.86     78.28 o 
  -6   2  12       11.27       96.68     79.65 o 
  -5   2  12     1225.85     1345.64    118.96 o 
  -4   2  12     2960.74     3112.17    182.70 o 
  -3   2  12     1111.19     1101.51     96.08 o 
  -2   2  12      137.53      209.48     55.93 o 
  -1   2  12     2523.56     2595.40    115.56 o 
   0   2  12     1126.30     1196.87     70.10 o 
   1   2  12      127.38      158.35     33.41 o 
   2   2  12       68.80       63.16     29.24 o 
   3   2  12      132.64      110.78     27.17 o 
   4   2  12      113.82      136.85     34.14 o 
   5   2  12     1295.26     1334.90     77.33 o 
   6   2  12     1214.02     1168.32     76.28 o 
   7   2  12     2619.19     2524.62    123.18 o 
   8   2  12     1593.20     1613.61    100.93 o 
   9   2  12      360.85      359.41     85.84 o 
  -6   3  12     1100.23     1421.59    140.31 o 
  -5   3  12        4.82      -82.60     82.60 o 
  -4   3  12     1913.74     1658.82    131.06 o 
  -3   3  12     1558.34     1416.21    111.91 o 
  -2   3  12        3.45       66.52     52.19 o 
  -1   3  12      158.01      200.15     40.03 o 
   0   3  12       20.30      -19.91     29.93 o 
   1   3  12     2242.05     2298.16    107.03 o 
   2   3  12     1464.10     1409.74     77.76 o 
   3   3  12      137.45       78.11     34.09 o 
   4   3  12     1299.28     1340.22     97.85 o 
   5   3  12     5957.89     5766.66    271.56 o 
   6   3  12     1446.83     1348.92     79.89 o 
   7   3  12      710.67      772.82     67.25 o 
   8   3  12      825.19      782.47     74.29 o 
   9   3  12      686.59      823.99     92.87 o 
  -5   4  12      645.50      678.51    111.30 o 
  -4   4  12        3.90       55.67     65.23 o 
  -3   4  12        6.89       -2.40     55.28 o 
  -2   4  12      308.84      288.16     66.16 o 
  -1   4  12      407.23      505.20     55.07 o 
   0   4  12      342.33      414.00     49.87 o 
   1   4  12     1318.31     1328.65     78.85 o 
   2   4  12     7081.12     7028.10    255.22 o 
   3   4  12     3056.40     3302.10    141.18 o 
   4   4  12       38.99       48.64     46.36 o 
   5   4  12      935.46     1030.43     91.28 o 
   6   4  12     2814.66     2782.95    161.81 o 
   7   4  12       41.07      132.02     80.78 o 
   8   4  12      160.41      166.19     65.22 o 
   9   4  12       78.89       81.19     66.52 o 
  -4   5  12      237.16      126.02     80.60 o 
  -3   5  12      302.37      208.56     72.54 o 
  -2   5  12      294.99      259.42     65.12 o 
  -1   5  12     2312.46     2435.15    119.57 o 
   0   5  12     2717.33     2627.02    123.08 o 
   1   5  12     1221.52     1199.61     76.57 o 
   2   5  12     1772.48     1823.88     96.44 o 
   3   5  12     5861.93     5972.66    226.86 o 
   4   5  12      227.03      211.44     45.16 o 
   5   5  12      100.28      119.63     56.30 o 
   6   5  12      153.30      118.18     61.09 o 
   7   5  12        0.08       32.94     53.40 o 
   8   5  12      241.96      182.91     68.37 o 
   9   5  12       72.00      -42.93     64.28 o 
  -3   6  12     1601.76     1673.16    135.18 o 
  -2   6  12     1074.66     1013.08    101.50 o 
  -1   6  12      429.90      373.53     58.90 o 
   0   6  12     1092.47     1046.55     75.23 o 
   1   6  12     2345.33     1935.94    102.77 o 
   2   6  12      124.87      108.99     44.84 o 
   3   6  12       91.63       46.32     40.73 o 
   4   6  12      138.30      140.55     46.52 o 
   5   6  12       41.79       -3.33     51.88 o 
   6   6  12      285.92      288.74     68.26 o 
   7   6  12      116.54        3.45     58.94 o 
   8   6  12     1661.02     1840.54    137.86 o 
   9   6  12     1168.39      986.31    119.61 o 
  -2   7  12     1351.36     1359.40    125.42 o 
  -1   7  12      278.35      280.56     64.92 o 
   0   7  12       23.44       -8.86     44.89 o 
   1   7  12       61.38      -41.95     42.35 o 
   2   7  12       99.12       71.98     45.88 o 
   3   7  12      216.62      204.46     50.60 o 
   4   7  12      138.59      116.15     46.10 o 
   5   7  12     2365.60     2322.11    156.86 o 
   6   7  12     1717.19     1792.70    138.47 o 
   7   7  12     1234.17     1168.25    112.81 o 
   8   7  12        7.21       24.27     69.89 o 
   9   7  12      866.62      948.51    112.71 o 
  -1   8  12       98.65       56.38     74.29 o 
   0   8  12      402.21      404.86     70.10 o 
   1   8  12       13.22       28.52     51.86 o 
   2   8  12      259.93      255.74     60.41 o 
   3   8  12     2299.58     2208.07    119.82 o 
   4   8  12     2022.22     1976.70    113.61 o 
   5   8  12       33.70       24.20     63.53 o 
   6   8  12     1135.23     1367.06    123.00 o 
   7   8  12     2075.78     2154.09    159.64 o 
   8   8  12      897.54     1131.35    122.79 o 
   1   9  12     1469.33     1651.48    136.01 o 
   2   9  12      257.65      183.44     62.69 o 
   3   9  12      103.00       -7.60     59.54 o 
   4   9  12     1883.73     1932.65    117.29 o 
   5   9  12     1308.18     1337.32    123.08 o 
   6   9  12       45.98       33.57     76.22 o 
   7   9  12       70.34      170.28     84.28 o 
   4  10  12        7.80      -53.55     67.75 o 
   5  10  12      216.00       91.97    118.57 o 
  -5  -9  13       40.44      -77.69     77.69 o 
  -4  -9  13      232.44      303.39     88.62 o 
  -3  -9  13      664.71      740.55    109.60 o 
  -2  -9  13       57.48      118.31     86.40 o 
  -1  -9  13     1305.68     1240.55    128.93 o 
  -7  -8  13       53.58       68.96    120.09 o 
  -6  -8  13      388.64      421.34     92.87 o 
  -5  -8  13        1.92       52.82     71.86 o 
  -4  -8  13      684.96      644.47     96.70 o 
  -3  -8  13     1774.18     1821.50    142.66 o 
  -2  -8  13     3276.55     3406.64    201.89 o 
  -1  -8  13       16.08      -35.79     68.79 o 
   0  -8  13      629.96      458.59     95.94 o 
   1  -8  13      791.04     1005.78    120.11 o 
  -7  -7  13       41.49        1.07     74.60 o 
  -6  -7  13     1480.25     1467.56    126.62 o 
  -5  -7  13     1924.95     2001.23    146.93 o 
  -4  -7  13      383.17      381.91     79.86 o 
  -3  -7  13      479.39      397.20     81.59 o 
  -2  -7  13     3061.68     2920.73    178.00 o 
  -1  -7  13     1851.71     1739.65    130.09 o 
   0  -7  13        3.19       -6.39     57.43 o 
   1  -7  13        1.94      -48.13     62.33 o 
   2  -7  13        8.17       52.77     56.65 o 
   3  -7  13      185.46      210.97     87.29 o 
  -8  -6  13     1176.34     1287.10    105.55 o 
  -7  -6  13      429.54      485.19     64.10 o 
  -6  -6  13       68.78       -8.17     52.99 o 
  -5  -6  13     2019.38     2009.26    141.79 o 
  -4  -6  13     1569.91     1338.88    111.37 o 
  -3  -6  13      385.91      541.48     81.81 o 
  -2  -6  13       28.92        7.51     53.67 o 
  -1  -6  13      306.47      400.85     73.82 o 
   0  -6  13      436.97      415.37     78.20 o 
   1  -6  13      806.71      880.90     90.16 o 
   2  -6  13       20.74      -16.61     49.24 o 
   3  -6  13      723.08      632.91     97.10 o 
   4  -6  13     1542.12     1539.83    136.77 o 
  -8  -5  13      193.52      185.51     69.04 o 
  -7  -5  13      899.47     1045.14     86.40 o 
  -6  -5  13      937.30      983.45     72.13 o 
  -5  -5  13       17.61       23.85     55.80 o 
  -4  -5  13       15.52       19.12     40.97 o 
  -3  -5  13      148.33      199.19     56.94 o 
  -2  -5  13      365.89      264.02     56.97 o 
  -1  -5  13       12.78       75.45     50.03 o 
   0  -5  13     2175.77     2287.06    140.49 o 
   1  -5  13     4094.92     4005.07    167.92 o 
   2  -5  13     1102.98     1197.34     82.32 o 
   3  -5  13       31.34       23.13     58.93 o 
   4  -5  13     1102.32     1058.18    116.39 o 
   5  -5  13     2144.39     2035.78    159.14 o 
  -8  -4  13        6.88       -0.88     61.71 o 
  -7  -4  13        8.57       51.58     53.93 o 
  -6  -4  13       11.76       -4.83     45.80 o 
  -5  -4  13      358.62      366.41     58.76 o 
  -4  -4  13      887.86      813.80     66.05 o 
  -3  -4  13      785.18      829.26     67.93 o 
  -2  -4  13     5020.94     5105.82    197.80 o 
  -1  -4  13     3048.71     2918.13    162.10 o 
   0  -4  13      490.26      519.51     71.62 o 
   1  -4  13     2106.03     2173.85    107.75 o 
   2  -4  13     2770.44     2739.19    127.16 o 
   3  -4  13     1194.57     1115.42     99.52 o 
   4  -4  13      154.52      129.24     66.13 o 
   5  -4  13      201.76      140.71     73.12 o 
   6  -4  13        0.05        8.91     79.45 o 
  -8  -3  13      355.11      271.51     70.95 o 
  -7  -3  13      476.07      360.19     66.11 o 
  -6  -3  13       10.85       23.54     44.81 o 
  -5  -3  13     1136.37     1035.49     75.09 o 
  -4  -3  13     5316.99     5343.37    209.55 o 
  -3  -3  13      699.90      745.00     64.72 o 
  -2  -3  13      520.41      685.70     61.00 o 
  -1  -3  13     1540.25     1761.19     91.82 o 
   0  -3  13     6520.06     6528.78    235.71 o 
   1  -3  13       72.92       34.64     35.42 o 
   2  -3  13     2012.77     1959.90     98.29 o 
   3  -3  13      118.35      115.85     41.10 o 
   4  -3  13       44.11      -53.66     53.66 o 
   5  -3  13        1.44      -10.23     64.84 o 
   6  -3  13       23.54       19.38     68.71 o 
  -8  -2  13      259.27      260.37     86.08 o 
  -7  -2  13     1902.52     1782.11    109.45 o 
  -6  -2  13     1155.62     1075.60     81.52 o 
  -5  -2  13       17.71        6.57     42.00 o 
  -4  -2  13     2681.67     2577.63    105.08 o 
  -3  -2  13     2886.07     2923.58    154.44 o 
  -2  -2  13      536.50      599.88     58.03 o 
  -1  -2  13      144.39       94.29     34.07 o 
   0  -2  13       35.62       37.53     32.88 o 
   1  -2  13      163.73      141.93     31.19 o 
   2  -2  13     1313.25     1231.99     72.60 o 
   3  -2  13        1.71      -25.86     33.09 o 
   4  -2  13     1657.71     1809.21    125.53 o 
   5  -2  13     1751.80     1921.48    139.45 o 
   6  -2  13     1085.69     1248.36    117.22 o 
   7  -2  13      132.26      260.17     90.63 o 
  -7  -1  13      538.08      601.54     99.66 o 
  -6  -1  13     1277.81     1237.30    109.78 o 
  -5  -1  13      189.81      219.57     64.18 o 
  -4  -1  13      163.10      171.27     43.76 o 
  -3  -1  13      173.99      164.14     41.32 o 
  -2  -1  13       30.24       42.14     33.61 o 
  -1  -1  13     1587.54     1480.46     78.38 o 
   0  -1  13      294.18      282.14     34.74 o 
   1  -1  13      170.55       95.25     29.36 o 
   2  -1  13     3910.44     3775.54    129.18 o 
   3  -1  13     6175.52     6055.09    190.97 o 
   4  -1  13        3.72       17.36     48.35 o 
   5  -1  13      608.78      750.16     89.90 o 
   6  -1  13     1766.86     1836.10    134.86 o 
   7  -1  13      621.69      586.73     96.41 o 
   8  -1  13       16.38       42.08     85.05 o 
  -7   0  13       77.50      171.58     78.33 o 
  -6   0  13      261.19      211.80     73.07 o 
  -5   0  13       13.21       19.55     56.23 o 
  -4   0  13       41.12       27.52     53.53 o 
  -3   0  13      262.37      189.26     58.38 o 
  -2   0  13        1.42        7.45     33.68 o 
  -1   0  13     3585.92     3450.65    139.77 o 
   0   0  13     5194.83     5076.37    161.56 o 
   1   0  13     1235.91     1261.66     59.88 o 
   2   0  13      766.17      767.80     47.05 o 
   3   0  13     2866.96     2777.56    102.91 o 
   4   0  13      391.74      460.79     51.64 o 
   5   0  13        0.82       -3.79     37.11 o 
   6   0  13        6.55        2.88     55.47 o 
   7   0  13      169.87      112.90     71.12 o 
   8   0  13      128.31      103.95     85.55 o 
  -7   1  13       59.86      -81.85     81.85 o 
  -6   1  13       97.55        1.94     70.30 o 
  -5   1  13      104.86       59.17     66.35 o 
  -4   1  13     1685.92     1589.26    121.74 o 
  -3   1  13     3963.05     3822.48    207.23 o 
  -2   1  13     2420.77     2537.12    148.41 o 
  -1   1  13      950.17      935.72     81.77 o 
   0   1  13     4861.56     4737.60    179.84 o 
   1   1  13     2039.04     1975.58     94.06 o 
   2   1  13      506.38      479.37     39.78 o 
   3   1  13      622.82      606.78     43.87 o 
   4   1  13      571.73      590.01     55.79 o 
   5   1  13      382.53      361.78     48.82 o 
   6   1  13      273.90      305.76     52.23 o 
   7   1  13        4.11       38.65     57.57 o 
   8   1  13      410.53      413.02     88.03 o 
  -6   2  13      826.23     1015.40    118.45 o 
  -5   2  13      985.45     1115.49    117.69 o 
  -4   2  13        9.16        9.31     60.19 o 
  -3   2  13     3114.17     2959.39    173.59 o 
  -2   2  13     5860.08     6331.34    298.98 o 
  -1   2  13     1302.86     1323.30    101.76 o 
   0   2  13      813.33      830.10     60.31 o 
   1   2  13      336.58      410.82     47.88 o 
   2   2  13        5.62       61.88     30.45 o 
   3   2  13       26.01       18.00     31.49 o 
   4   2  13      421.80      273.21     57.99 o 
   5   2  13      859.62     1028.91     69.49 o 
   6   2  13     4040.79     4095.66    170.49 o 
   7   2  13     1215.65     1200.84     83.07 o 
   8   2  13       16.58      -10.92     51.54 o 
   9   2  13      858.56     1098.04    118.70 o 
  -5   3  13     1825.34     1744.17    143.64 o 
  -4   3  13      547.83      577.62     91.53 o 
  -3   3  13       85.72      154.18     59.12 o 
  -2   3  13       31.56       22.02     49.98 o 
  -1   3  13      624.38      715.44     63.06 o 
   0   3  13        1.36       34.63     41.62 o 
   1   3  13      425.29      483.96     54.89 o 
   2   3  13     1165.97     1177.90     74.00 o 
   3   3  13      826.78      842.49     63.31 o 
   4   3  13     3060.63     3168.98    172.91 o 
   5   3  13      147.43       75.07     55.12 o 
   6   3  13     2084.01     2033.94    132.72 o 
   7   3  13     1348.61     1404.46    110.10 o 
   8   3  13      489.83      465.49     65.30 o 
   9   3  13      130.85       93.24     60.47 o 
  -5   4  13        7.32      -78.85     78.85 o 
  -4   4  13      153.71      101.93     74.83 o 
  -3   4  13      477.98      414.76     82.21 o 
  -2   4  13      156.72      180.29     63.29 o 
  -1   4  13      141.70      139.81     44.07 o 
   0   4  13     2301.49     2322.58    114.37 o 
   1   4  13     3235.01     3201.57    140.10 o 
   2   4  13      972.52      854.41     65.91 o 
   3   4  13      536.92      618.05     61.10 o 
   4   4  13     3572.66     3525.41    189.64 o 
   5   4  13     2762.09     2751.40    162.90 o 
   6   4  13        0.37      -27.11     51.24 o 
   7   4  13      199.58      132.03     62.63 o 
   8   4  13        3.42       -8.80     58.99 o 
   9   4  13       10.32        3.54     71.85 o 
  -4   5  13       79.56       32.41     76.57 o 
  -3   5  13      815.15      725.67    107.90 o 
  -2   5  13     2433.40     2601.84    164.78 o 
  -1   5  13     1202.19     1142.45     82.57 o 
   0   5  13        5.57        1.62     38.66 o 
   1   5  13     2346.18     2216.96     97.56 o 
   2   5  13     3571.76     3519.38    152.63 o 
   3   5  13       20.09       48.19     40.77 o 
   4   5  13      180.26      114.04     55.21 o 
   5   5  13      189.36      126.98     58.25 o 
   6   5  13       47.78       15.88     54.69 o 
   7   5  13      201.76      142.74     64.94 o 
   8   5  13      100.14       11.49     63.49 o 
   9   5  13      560.16      723.89    105.48 o 
  -3   6  13       82.33      156.69     81.90 o 
  -2   6  13      401.91      459.39     86.36 o 
  -1   6  13     1235.15     1252.05     89.94 o 
   0   6  13      969.61      996.43     78.96 o 
   1   6  13       10.80       -2.28     42.39 o 
   2   6  13     1329.77     1164.71     81.56 o 
   3   6  13        0.13      -39.28     39.28 o 
   4   6  13       57.55      117.48     61.39 o 
   5   6  13        3.96      -32.16     54.80 o 
   6   6  13      278.41      333.22     74.86 o 
   7   6  13     1802.22     1701.89    135.15 o 
   8   6  13      629.42      553.81     95.69 o 
   9   6  13      105.49       33.57     81.65 o 
  -2   7  13       25.72       31.87    111.05 o 
  -1   7  13       48.73      -16.73     59.40 o 
   0   7  13        0.58      -48.96     48.96 o 
   1   7  13      114.15       49.83     49.79 o 
   2   7  13      572.72      537.51     69.70 o 
   3   7  13       36.77      109.77     48.63 o 
   4   7  13     1658.29     1576.86    125.39 o 
   5   7  13      881.44      933.91    103.49 o 
   6   7  13      246.00      248.44     75.77 o 
   7   7  13      332.66      384.77     85.71 o 
   8   7  13     1852.32     2377.00    172.94 o 
   0   8  13        3.93      -70.93     70.93 o 
   1   8  13      820.89      970.01     85.13 o 
   2   8  13     1426.94     1607.43    105.41 o 
   3   8  13     1265.46     1176.81     89.90 o 
   4   8  13       82.75      110.31     71.54 o 
   5   8  13      873.44      786.23    109.92 o 
   6   8  13     1313.56     1243.08    121.85 o 
   7   8  13      267.57      212.89     83.39 o 
   8   8  13      207.28      145.10     84.84 o 
   2   9  13      610.45      729.89     89.98 o 
   3   9  13     1241.28     1405.84    107.21 o 
   4   9  13      361.10      369.52     95.25 o 
   5   9  13      112.42       18.98     77.45 o 
   6   9  13        5.30        5.06     83.29 o 
   7   9  13        0.45      -49.00    116.36 o 
  -6  -8  14        6.90      -93.52    100.09 o 
  -5  -8  14     1047.59     1159.68    123.62 o 
  -4  -8  14     1182.10     1144.33    119.50 o 
  -3  -8  14     1535.54     1526.06    133.48 o 
  -2  -8  14       73.15       29.18     75.01 o 
  -1  -8  14     2304.10     2792.34    187.54 o 
   0  -8  14     1141.32     1240.41    123.44 o 
  -7  -7  14     1368.62     1446.60    133.56 o 
  -6  -7  14     1151.23      977.78    115.81 o 
  -5  -7  14       28.72       36.83     73.33 o 
  -4  -7  14      764.28      749.70    100.09 o 
  -3  -7  14     2266.25     2095.48    151.51 o 
  -2  -7  14      438.03      459.60     90.16 o 
  -1  -7  14       25.25      -29.10     60.80 o 
   0  -7  14       42.73      114.88     67.80 o 
   1  -7  14        1.09      -64.61     64.61 o 
   2  -7  14       77.52       26.09     72.84 o 
  -7  -6  14      136.69       97.51     63.33 o 
  -6  -6  14     1135.88     1073.36     88.93 o 
  -5  -6  14     1028.36     1127.34    109.27 o 
  -4  -6  14       26.46       38.69     57.45 o 
  -3  -6  14      178.89      228.14     73.73 o 
  -2  -6  14      354.66      217.84     68.22 o 
  -1  -6  14      158.31      150.80     66.43 o 
   0  -6  14        4.55      -35.82     58.21 o 
   1  -6  14      757.70      673.38     93.45 o 
   2  -6  14     1082.28     1062.73     87.16 o 
   3  -6  14      935.08      795.30    111.33 o 
  -7  -5  14       85.09       70.33     61.39 o 
  -6  -5  14      125.03      118.56     55.00 o 
  -5  -5  14       74.20       52.02     48.91 o 
  -4  -5  14      414.84      371.40     58.11 o 
  -3  -5  14       89.77       29.72     54.66 o 
  -2  -5  14       72.57        5.26     52.67 o 
  -1  -5  14     2260.32     2013.38    135.22 o 
   0  -5  14     4063.96     4038.42    214.06 o 
   1  -5  14      548.50      566.96     81.56 o 
   2  -5  14      240.03      283.06     58.82 o 
   3  -5  14     1211.90     1165.07    111.48 o 
   4  -5  14     1544.47     1433.01    133.45 o 
  -7  -4  14        3.03      -15.95     54.03 o 
  -6  -4  14      159.86      171.90     59.19 o 
  -5  -4  14       43.35       -7.54     47.39 o 
  -4  -4  14     1161.77     1106.02     79.57 o 
  -3  -4  14     3771.03     3931.28    167.31 o 
  -2  -4  14     1240.59     1375.19     84.88 o 
  -1  -4  14       12.94       86.11     70.99 o 
   0  -4  14     2687.36     2518.26    149.42 o 
   1  -4  14     2636.01     2664.64    154.91 o 
   2  -4  14       67.75       64.63     44.01 o 
   3  -4  14        1.57      -80.62     80.62 o 
   4  -4  14      369.89      240.63     76.46 o 
   5  -4  14        0.07       36.55     73.84 o 
  -7  -3  14      135.04      202.45     64.29 o 
  -6  -3  14      874.56     1019.30     87.16 o 
  -5  -3  14     1828.28     1884.41    107.36 o 
  -4  -3  14      147.26      167.32     48.89 o 
  -3  -3  14     3362.38     3441.40    150.11 o 
  -2  -3  14     2902.61     2727.73    126.08 o 
  -1  -3  14     2249.73     2245.98    109.13 o 
   0  -3  14       53.67        1.44     42.99 o 
   1  -3  14      445.96      518.39     62.22 o 
   2  -3  14       54.20       45.69     40.46 o 
   3  -3  14       14.20       -6.87     52.92 o 
   4  -3  14       18.18       25.07     61.72 o 
   5  -3  14      518.21      632.40     96.41 o 
   6  -3  14     1631.32     1536.97    140.64 o 
  -7  -2  14      335.60      148.77     80.45 o 
  -6  -2  14      314.10      448.83     86.51 o 
  -5  -2  14     2171.24     2028.23    112.24 o 
  -4  -2  14     2402.64     2473.63    121.78 o 
  -3  -2  14      102.37      119.88     43.38 o 
  -2  -2  14      113.05       41.77     37.90 o 
  -1  -2  14      105.36      109.81     38.36 o 
   0  -2  14       11.31      -29.68     34.01 o 
   1  -2  14       19.26       45.81     29.83 o 
   2  -2  14       89.46      134.01     40.59 o 
   3  -2  14     3856.83     3555.80    186.89 o 
   4  -2  14     1436.30     1376.39    110.83 o 
   5  -2  14      216.37      226.14     76.14 o 
   6  -2  14      817.45      629.22     99.52 o 
   7  -2  14     1984.47     1937.46    157.91 o 
  -7  -1  14     1134.94     1131.17    122.50 o 
  -6  -1  14      137.03      217.61     76.82 o 
  -5  -1  14      507.60      468.67     83.33 o 
  -4  -1  14      357.07      421.59     75.20 o 
  -3  -1  14       66.14      -11.37     37.82 o 
  -2  -1  14       34.64       33.82     36.16 o 
  -1  -1  14       14.68       37.23     35.79 o 
   0  -1  14      826.51      903.56     63.45 o 
   1  -1  14     5287.59     5187.92    168.14 o 
   2  -1  14     3249.16     3392.18    121.96 o 
   3  -1  14     1126.52     1171.39     64.39 o 
   4  -1  14     2243.07     2192.03    139.01 o 
   5  -1  14     1353.67     1242.36    106.13 o 
   6  -1  14      205.50      172.49     69.83 o 
   7  -1  14      387.37      507.73     95.94 o 
  -7   0  14       44.23      -15.75    112.35 o 
  -6   0  14        2.76      -65.84     65.84 o 
  -5   0  14      275.84      255.45     73.67 o 
  -4   0  14        3.64        2.63     52.41 o 
  -3   0  14       16.07       15.66     50.80 o 
  -2   0  14     3855.08     3912.67    203.04 o 
  -1   0  14     1359.88     1324.28     97.82 o 
   0   0  14      220.37      282.42     40.88 o 
   1   0  14     2616.05     2689.50    100.74 o 
   2   0  14     3326.33     3425.32    120.62 o 
   3   0  14      455.44      494.36     45.46 o 
   4   0  14       72.67       40.24     39.63 o 
   5   0  14       63.04      132.68     59.18 o 
   6   0  14      102.16       59.90     61.09 o 
   7   0  14       99.63       37.73     73.65 o 
   8   0  14       15.34       -6.50     76.97 o 
  -6   1  14      311.81      343.07     92.22 o 
  -5   1  14      936.41     1025.51    108.73 o 
  -4   1  14     1040.44     1047.56    103.13 o 
  -3   1  14      667.73      705.94     92.11 o 
  -2   1  14     1102.97     1175.40     98.43 o 
  -1   1  14     3718.05     4045.25    204.89 o 
   0   1  14      742.06      664.09     69.56 o 
   1   1  14        2.52       -5.77     28.99 o 
   2   1  14     1186.60     1117.98     68.69 o 
   3   1  14      624.75      609.42     46.79 o 
   4   1  14      690.64      679.77     61.39 o 
   5   1  14        7.08      -38.66     38.66 o 
   6   1  14      460.06      422.60     61.10 o 
   7   1  14      671.46      572.89     89.90 o 
   8   1  14     1127.38     1152.24    126.11 o 
  -6   2  14      537.72      525.30    107.57 o 
  -5   2  14      274.02      295.22     89.06 o 
  -4   2  14     2653.22     2688.05    175.51 o 
  -3   2  14     2516.21     2718.91    171.71 o 
  -2   2  14      356.77      373.49     72.16 o 
  -1   2  14      536.48      603.89     79.53 o 
   0   2  14      488.20      420.00     56.37 o 
   1   2  14       43.04       23.70     32.42 o 
   2   2  14        1.90      -39.39     39.39 o 
   3   2  14        2.91       19.61     34.67 o 
   4   2  14      844.22      892.03     82.97 o 
   5   2  14     1339.47     1464.52    117.29 o 
   6   2  14        0.47      -30.51     41.67 o 
   7   2  14      831.41      868.72     79.24 o 
   8   2  14     1429.27     1370.03    117.55 o 
  -5   3  14      391.93      393.73    100.27 o 
  -4   3  14       48.00       35.09     73.38 o 
  -3   3  14      141.82       84.38     68.69 o 
  -2   3  14      339.86      234.21     68.37 o 
  -1   3  14      192.05      153.74     58.46 o 
   0   3  14       19.46      -29.34     37.98 o 
   1   3  14     2891.41     2900.20    131.46 o 
   2   3  14     2725.44     2677.03    124.34 o 
   3   3  14      304.34      465.13     56.33 o 
   4   3  14       25.20      -12.57     45.97 o 
   5   3  14     5065.87     5003.56    250.81 o 
   6   3  14     1738.01     1736.76    125.10 o 
   7   3  14       51.10       63.29     62.90 o 
   8   3  14      317.69      187.84     75.36 o 
   9   3  14      470.68      399.62    130.27 o 
  -4   4  14      114.16      150.18     77.98 o 
  -3   4  14       23.97       23.96     61.16 o 
  -2   4  14      728.03      726.10     97.17 o 
  -1   4  14     2258.60     2178.22    143.20 o 
   0   4  14     2754.24     2848.39    134.13 o 
   1   4  14       28.73       37.05     40.99 o 
   2   4  14     1530.04     1635.76     94.10 o 
   3   4  14     2997.34     3118.24    140.46 o 
   4   4  14     1282.05     1245.87    101.86 o 
   5   4  14      507.53      519.91     79.97 o 
   6   4  14      776.53      682.77     91.39 o 
   7   4  14       12.37      -15.96     58.67 o 
   8   4  14       18.64       32.99     68.79 o 
   9   4  14        7.43      -53.44     73.25 o 
  -3   5  14     1348.18     1167.89    118.88 o 
  -2   5  14      102.49       60.21     68.47 o 
  -1   5  14      204.85       65.01     63.15 o 
   0   5  14     2719.61     2727.37    132.90 o 
   1   5  14     2600.92     2749.01    132.72 o 
   2   5  14      428.08      329.54     56.32 o 
   3   5  14      100.41      124.19     48.20 o 
   4   5  14      198.28      186.54     63.55 o 
   5   5  14        6.15      -15.43     56.18 o 
   6   5  14      140.31      152.97     68.03 o 
   7   5  14      234.85      503.15     84.74 o 
   8   5  14      565.81      680.28     98.68 o 
   9   5  14      135.86      185.49    117.46 o 
  -2   6  14     1168.65     1280.45    124.52 o 
  -1   6  14      171.53      204.37     76.72 o 
   0   6  14       53.52       65.96     52.80 o 
   1   6  14      369.83      325.94     58.11 o 
   2   6  14        0.32      -43.15     43.15 o 
   3   6  14       73.35       31.38     47.36 o 
   4   6  14      505.54      440.81     82.21 o 
   5   6  14      939.89      934.49    111.40 o 
   6   6  14     2192.02     2285.44    157.98 o 
   7   6  14      243.71      322.46     79.75 o 
   8   6  14      783.65      700.12    107.61 o 
  -1   7  14       12.87      -48.31     72.74 o 
   0   7  14        0.87      -30.91     53.83 o 
   1   7  14      125.96      130.65     59.65 o 
   2   7  14      307.98      265.55     61.60 o 
   3   7  14     2724.89     2993.04    146.06 o 
   4   7  14      103.83      165.63     72.32 o 
   5   7  14      143.07      135.06     72.91 o 
   6   7  14     1283.20     1277.99    121.96 o 
   7   7  14     2307.62     2269.18    163.15 o 
   8   7  14      324.36      247.33     89.11 o 
   1   8  14      777.94      664.20     84.85 o 
   2   8  14       99.62      141.62     63.70 o 
   3   8  14      674.73      801.87     84.41 o 
   4   8  14     2094.07     2100.68    154.69 o 
   5   8  14      404.68      375.01     93.92 o 
   6   8  14       10.53       20.26     76.87 o 
   7   8  14      410.31      339.33     94.59 o 
   4   9  14      242.45      159.11     89.59 o 
   5   9  14      144.54       81.68     90.32 o 
  -4  -8  15      164.74      124.26     79.69 o 
  -3  -8  15      508.32      532.34    100.09 o 
  -2  -8  15     1861.74     2069.64    159.21 o 
  -1  -8  15      496.31      647.54    111.37 o 
  -6  -7  15      281.46      316.90     95.12 o 
  -5  -7  15     1137.88     1191.48    124.02 o 
  -4  -7  15     1337.50     1467.52    129.00 o 
  -3  -7  15      152.51       95.64     73.42 o 
  -2  -7  15      272.39      220.39     78.90 o 
  -1  -7  15       70.07       99.04     74.96 o 
   0  -7  15        0.21      -72.49     72.49 o 
   1  -7  15       25.18      -70.97     70.97 o 
  -6  -6  15       74.18       -5.51     69.38 o 
  -5  -6  15       90.74       36.96     65.74 o 
  -4  -6  15      209.84      180.11     68.96 o 
  -3  -6  15      130.97       99.49     71.20 o 
  -2  -6  15      198.60      194.95     71.15 o 
  -1  -6  15       61.30       21.64     58.89 o 
   0  -6  15     2025.60     2115.13    150.32 o 
   1  -6  15     1617.99     1679.74    131.35 o 
   2  -6  15     1132.44     1174.93    160.33 o 
   3  -6  15       68.60       49.06    117.28 o 
  -7  -5  15      294.40      251.41     74.85 o 
  -6  -5  15       57.73       19.15     54.73 o 
  -5  -5  15       70.38      -51.93     51.93 o 
  -4  -5  15       14.26       60.41     60.14 o 
  -3  -5  15       97.14       81.63     63.83 o 
  -2  -5  15      883.81      785.97     95.83 o 
  -1  -5  15     1351.64     1443.24    114.62 o 
   0  -5  15      122.19       70.47     61.55 o 
   1  -5  15     1988.27     1864.25    132.58 o 
   2  -5  15     1943.68     2261.01    147.61 o 
   3  -5  15      656.46     1108.84    126.87 o 
   4  -5  15      122.63       60.79     78.17 o 
  -7  -4  15       69.50      119.52     66.66 o 
  -6  -4  15        6.12       68.83     58.52 o 
  -5  -4  15      935.61      893.08     79.82 o 
  -4  -4  15     1075.13      977.45     80.33 o 
  -3  -4  15      178.38      240.70     59.23 o 
  -2  -4  15      476.80      405.65     75.05 o 
  -1  -4  15     2735.68     2499.94    153.14 o 
   0  -4  15     1952.76     2041.67    133.95 o 
   1  -4  15      308.84      341.94     71.29 o 
   2  -4  15       25.00        6.40     46.50 o 
   3  -4  15      241.44      281.75     70.27 o 
   4  -4  15       16.81      -70.93     70.93 o 
   5  -4  15      177.74      129.73     89.58 o 
  -7  -3  15      863.41      933.66    119.07 o 
  -6  -3  15      545.37      594.68     75.96 o 
  -5  -3  15      166.26      180.31     54.01 o 
  -4  -3  15     2586.91     2829.16    137.60 o 
  -3  -3  15     1716.83     1693.26     98.87 o 
  -2  -3  15       10.27       40.06     42.29 o 
  -1  -3  15      454.35      418.16     55.72 o 
   0  -3  15      790.36      766.39     83.22 o 
   1  -3  15       54.93      126.87     53.47 o 
   2  -3  15       79.24      110.90     47.68 o 
   3  -3  15       11.71      -53.01     55.11 o 
   4  -3  15      794.07      833.42    103.92 o 
   5  -3  15     1991.95     2082.79    155.45 o 
   6  -3  15       33.17        0.20     80.93 o 
  -7  -2  15     1038.51     1238.96    129.22 o 
  -6  -2  15     1140.98     1212.91    116.93 o 
  -5  -2  15      958.08      670.38     76.82 o 
  -4  -2  15      609.73      519.44     66.20 o 
  -3  -2  15      748.67      717.64     67.50 o 
  -2  -2  15       26.15       77.68     39.32 o 
  -1  -2  15       10.12        4.32     39.39 o 
   0  -2  15        0.96       60.09     37.92 o 
   1  -2  15      446.23      376.60     51.82 o 
   2  -2  15     2236.40     2115.75    106.53 o 
   3  -2  15      571.10      643.46     82.46 o 
   4  -2  15      205.74      199.47     68.00 o 
   5  -2  15     2017.66     2065.70    149.96 o 
   6  -2  15     2441.68     2513.20    174.06 o 
  -6  -1  15       73.62       40.72     73.05 o 
  -5  -1  15      351.28      420.94     83.33 o 
  -4  -1  15       22.83       -0.33     59.61 o 
  -3  -1  15       22.62       28.62     53.88 o 
  -2  -1  15      374.67      492.88     58.58 o 
  -1  -1  15     1584.62     1527.90     86.40 o 
   0  -1  15     2051.29     2107.18    102.15 o 
   1  -1  15      123.69      135.26     41.11 o 
   2  -1  15     4265.29     4223.04    145.81 o 
   3  -1  15     2400.86     2284.53    138.83 o 
   4  -1  15      284.41      308.50     67.45 o 
   5  -1  15        2.35       22.91     59.62 o 
   6  -1  15      988.18     1150.36    120.04 o 
   7  -1  15      232.22      278.08     93.11 o 
  -6   0  15       63.44       16.98     74.32 o 
  -5   0  15       16.36       88.72     69.16 o 
  -4   0  15     1039.84     1013.99    101.40 o 
  -3   0  15     1691.33     1764.66    125.93 o 
  -2   0  15      260.74      266.77     61.61 o 
  -1   0  15     1904.82     1775.75    119.75 o 
   0   0  15     2194.89     2390.70    139.01 o 
   1   0  15     4227.05     4280.57    178.22 o 
   2   0  15      116.09      126.02     34.56 o 
   3   0  15      749.89      809.61     55.21 o 
   4   0  15       98.80      109.75     44.09 o 
   5   0  15       38.32      -52.14     52.14 o 
   6   0  15      204.65      164.85     71.53 o 
   7   0  15       55.71      -49.97     73.43 o 
  -6   1  15     1183.18     1263.14    203.84 o 
  -5   1  15       82.13       40.15     74.63 o 
  -4   1  15        5.86       14.19     64.62 o 
  -3   1  15     2066.59     2314.42    154.48 o 
  -2   1  15     3340.38     3373.32    190.32 o 
  -1   1  15      348.86      443.99     73.17 o 
   0   1  15      543.21      819.15     93.34 o 
   1   1  15     1060.11     1214.07     73.82 o 
   2   1  15      397.78      532.56     56.26 o 
   3   1  15      856.41      834.43     65.77 o 
   4   1  15        7.41      -21.84     48.14 o 
   5   1  15      808.14      897.92     75.67 o 
   6   1  15      847.40      765.99     74.76 o 
   7   1  15      420.92      407.57     85.75 o 
   8   1  15      127.99      189.54     87.73 o 
  -5   2  15      693.95      870.42    120.84 o 
  -4   2  15      514.08      420.83     91.64 o 
  -3   2  15        2.36        9.73     62.81 o 
  -2   2  15      632.65      549.11     80.55 o 
  -1   2  15      385.18      255.84     65.28 o 
   0   2  15      142.44      112.57     53.81 o 
   1   2  15      147.44      106.81     53.71 o 
   2   2  15      766.28      743.84     63.34 o 
   3   2  15     1726.90     1860.85     98.54 o 
   4   2  15      907.48     1028.37     93.34 o 
   5   2  15      233.79      229.93     62.57 o 
   6   2  15     1758.88     1819.62    131.60 o 
   7   2  15     1730.56     1892.90    138.76 o 
   8   2  15      533.59      796.06    156.43 o 
  -4   3  15      341.36      181.32     86.55 o 
  -3   3  15       41.01       39.27     66.18 o 
  -2   3  15       14.95       40.58     61.82 o 
  -1   3  15      127.19      120.82     58.35 o 
   0   3  15     2130.97     2161.96    140.75 o 
   1   3  15     1334.72     1462.10     88.31 o 
   2   3  15       14.44       69.36     40.49 o 
   3   3  15     1673.83     1783.45     97.78 o 
   4   3  15     4519.25     4711.62    237.55 o 
   5   3  15     1374.03     1396.26    114.26 o 
   6   3  15       75.60       -5.88     56.92 o 
   7   3  15      245.46      346.17     80.46 o 
   8   3  15      644.60      726.60    104.76 o 
  -4   4  15       21.05      100.79    122.24 o 
  -3   4  15      340.48      172.95     76.88 o 
  -2   4  15     1081.05     1393.37    122.46 o 
  -1   4  15      245.57      336.78     75.98 o 
   0   4  15      850.82      977.13    100.38 o 
   1   4  15     4252.14     4095.84    174.57 o 
   2   4  15     1796.07     1979.12    107.29 o 
   3   4  15      630.06      684.94     65.51 o 
   4   4  15      850.34      881.08     88.60 o 
   5   4  15     1402.55     1568.34    121.85 o 
   6   4  15       27.43       -1.81     58.29 o 
   7   4  15        3.45      -15.24     61.60 o 
   8   4  15       30.45      -38.30     96.44 o 
  -3   5  15        1.20       12.69     76.81 o 
  -2   5  15      673.62      626.69    101.72 o 
  -1   5  15     1760.58     1826.81    138.07 o 
   0   5  15      623.52      597.78     71.62 o 
   1   5  15      494.31      442.33     64.25 o 
   2   5  15       93.57      172.18     51.21 o 
   3   5  15      298.71      334.66     58.48 o 
   4   5  15       60.87       86.95     64.48 o 
   5   5  15       79.15        2.40     57.66 o 
   6   5  15      341.89      284.78     74.89 o 
   7   5  15     1036.69     1234.52    116.68 o 
   8   5  15        5.60      -68.19     68.19 o 
  -2   6  15        7.24     -118.56    122.93 o 
  -1   6  15      138.27      211.60     85.99 o 
   0   6  15       97.90       76.66     64.99 o 
   1   6  15        3.86      -49.97     49.97 o 
   2   6  15      226.36      136.92     57.04 o 
   3   6  15      147.14      125.23     55.97 o 
   4   6  15     1156.40     1083.48    110.28 o 
   5   6  15     1072.66     1176.27    115.20 o 
   6   6  15        1.77        9.08     67.18 o 
   7   6  15     1867.51     1841.63    146.38 o 
   8   6  15     1058.10     1203.81    132.98 o 
   0   7  15       17.72        3.94     80.19 o 
   1   7  15      193.84      141.64     65.03 o 
   2   7  15     1685.18     1808.35    112.52 o 
   3   7  15       25.70       66.09     54.19 o 
   4   7  15      519.83      515.36     99.05 o 
   5   7  15     1243.36     1468.89    134.46 o 
   6   7  15     1523.30     1574.41    138.87 o 
   7   7  15        4.24      -33.18     74.20 o 
   2   8  15     1800.29     1825.15    121.12 o 
   3   8  15     1060.46     1081.27     95.72 o 
   4   8  15       35.07        4.73     82.92 o 
   5   8  15      236.09      276.56     93.24 o 
   6   8  15      169.83      318.52     97.32 o 
  -5  -7  16      250.46      366.59    134.82 o 
  -4  -7  16        1.33      -66.78     76.97 o 
  -3  -7  16      190.31      165.04     86.02 o 
  -2  -7  16       59.61       36.97     77.55 o 
  -1  -7  16       15.81      -11.53     78.94 o 
   0  -7  16       47.13       87.04     82.15 o 
  -5  -6  16       32.31       12.13     73.72 o 
  -4  -6  16       76.85       14.10     69.00 o 
  -3  -6  16      112.13       65.63     75.41 o 
  -2  -6  16        0.59       59.21     71.66 o 
  -1  -6  16     2018.05     2109.24    150.97 o 
   0  -6  16      377.87      525.30    102.95 o 
   1  -6  16       22.49       39.85     71.34 o 
   2  -6  16      665.60      501.59    135.33 o 
  -6  -5  16       30.42       92.46     65.79 o 
  -5  -5  16      104.01       78.07     59.87 o 
  -4  -5  16      561.62      487.07     89.11 o 
  -3  -5  16     1231.96     1226.21    113.18 o 
  -2  -5  16      361.66      303.22     79.08 o 
  -1  -5  16      786.15      956.24    104.14 o 
   0  -5  16     3385.51     3410.94    197.70 o 
   1  -5  16     1819.42     1741.39    130.45 o 
   2  -5  16      218.03      256.95     77.83 o 
   3  -5  16      343.12      226.26     85.09 o 
  -6  -4  16      889.34     1083.15     95.83 o 
  -5  -4  16      860.65      857.67     86.00 o 
  -4  -4  16      188.84      167.05     56.50 o 
  -3  -4  16     1734.43     1668.83    102.15 o 
  -2  -4  16     2075.00     2315.72    148.70 o 
  -1  -4  16      309.61      309.01     70.49 o 
   0  -4  16      936.50      955.95    100.93 o 
   1  -4  16      663.33      783.05     98.83 o 
   2  -4  16      141.69      162.78     70.44 o 
   3  -4  16       15.49      -18.23     65.42 o 
   4  -4  16      270.92      290.04     91.82 o 
  -6  -3  16      836.59      784.64    114.87 o 
  -5  -3  16     2277.53     2456.50    131.93 o 
  -4  -3  16      847.57      737.77     78.52 o 
  -3  -3  16       36.82      -28.79     44.63 o 
  -2  -3  16     1095.48     1094.97     80.11 o 
  -1  -3  16     1121.05     1174.97    100.06 o 
   0  -3  16       85.94       70.05     55.19 o 
   1  -3  16      153.07       68.71     53.49 o 
   2  -3  16       75.54       51.48     57.39 o 
   3  -3  16      453.38      393.66     77.94 o 
   4  -3  16      751.50      771.45    103.92 o 
   5  -3  16        5.20       31.52     79.79 o 
  -6  -2  16      221.63      196.18     83.61 o 
  -5  -2  16      260.58      275.45     80.59 o 
  -4  -2  16     1047.46     1105.12    106.53 o 
  -3  -2  16       75.20       -5.73     43.70 o 
  -2  -2  16      104.59       80.27     44.27 o 
  -1  -2  16        0.59       50.44     52.08 o 
   0  -2  16      658.56      711.90     68.87 o 
   1  -2  16     1195.61     1195.02     97.82 o 
   2  -2  16       21.49      -29.07     52.50 o 
   3  -2  16      844.24     1035.05     95.54 o 
   4  -2  16     2324.04     2204.24    150.90 o 
   5  -2  16     1831.80     1995.96    150.83 o 
   6  -2  16       39.08      100.79     87.72 o 
  -6  -1  16      115.59       78.60     80.51 o 
  -5  -1  16       42.05      -10.96     65.77 o 
  -4  -1  16       15.91      -52.07     58.86 o 
  -3  -1  16      995.14     1096.30    103.17 o 
  -2  -1  16     1469.08     1457.08    111.30 o 
  -1  -1  16       52.39      -15.84     47.45 o 
   0  -1  16      907.87      948.40     69.02 o 
   1  -1  16     5890.35     5993.77    225.70 o 
   2  -1  16     3130.42     3120.45    119.32 o 
   3  -1  16       90.37       49.53     56.58 o 
   4  -1  16      365.41      368.22     75.99 o 
   5  -1  16      915.80      987.28    109.85 o 
   6  -1  16      238.63      182.16     80.49 o 
  -5   0  16     1365.31     1355.57    129.11 o 
  -4   0  16     1014.57     1027.61    110.03 o 
  -3   0  16      156.83       90.35     64.16 o 
  -2   0  16     3077.44     2930.34    171.89 o 
  -1   0  16     2561.85     2507.99    152.31 o 
   0   0  16     1370.22     1285.18     99.59 o 
   1   0  16       95.43      144.99     53.77 o 
   2   0  16     3738.11     3507.67    148.88 o 
   3   0  16      306.38      387.62     56.91 o 
   4   0  16        4.24       52.33     46.43 o 
   5   0  16        5.68      -29.19     56.91 o 
   6   0  16       18.15        0.20     69.54 o 
   7   0  16      737.52      955.48    124.67 o 
  -5   1  16      554.53      669.84    111.48 o 
  -4   1  16     1353.11     1415.48    126.44 o 
  -3   1  16     2057.10     1867.35    140.02 o 
  -2   1  16        0.71       -4.12     52.99 o 
  -1   1  16      967.78      976.15     92.22 o 
   0   1  16     1330.51     1334.58    101.94 o 
   1   1  16      122.79      178.95     56.43 o 
   2   1  16       89.75       84.42     40.94 o 
   3   1  16      215.02      231.61     60.35 o 
   4   1  16     1119.82     1088.35     99.55 o 
   5   1  16      205.97      266.19     71.52 o 
   6   1  16       12.51      -57.27     95.04 o 
   7   1  16     1054.15     1139.85    117.51 o 
  -4   2  16       52.85       39.26     69.96 o 
  -3   2  16      668.29      696.22    101.50 o 
  -2   2  16       42.93       35.13     59.06 o 
  -1   2  16      282.84      221.87     66.71 o 
   0   2  16        2.01        2.16     47.66 o 
   1   2  16      263.16      288.93     65.61 o 
   2   2  16      848.45      886.90     68.91 o 
   3   2  16      398.36      351.08     68.79 o 
   4   2  16      816.52      812.28     90.01 o 
   5   2  16     3002.57     3361.29    191.19 o 
   6   2  16     1204.71     1135.62    108.01 o 
   7   2  16       56.60      117.95     76.00 o 
  -4   3  16        0.28      -79.21     79.21 o 
  -3   3  16        2.63       96.12     98.45 o 
  -2   3  16       60.22        4.26     65.88 o 
  -1   3  16     1461.04     1145.19    107.68 o 
   0   3  16      513.60      543.51     85.46 o 
   1   3  16      145.85      161.94     51.28 o 
   2   3  16     2852.62     3276.37    147.03 o 
   3   3  16     3158.59     3480.50    153.57 o 
   4   3  16      133.23      107.21     58.75 o 
   5   3  16      639.32      667.85     92.18 o 
   6   3  16      432.21      539.79     90.66 o 
   7   3  16      740.46      834.36    107.94 o 
   8   3  16       25.42      -16.75    123.43 o 
  -3   4  16      250.43      308.72     92.23 o 
  -2   4  16       11.57      -13.19     67.82 o 
  -1   4  16     1574.57     1757.86    136.88 o 
   0   4  16     3384.12     3018.84    184.25 o 
   1   4  16      657.99      727.80     77.40 o 
   2   4  16        2.94       -4.61     45.55 o 
   3   4  16      521.05      622.21     71.40 o 
   4   4  16      820.46      775.89     91.96 o 
   5   4  16       41.74       57.23     60.92 o 
   6   4  16        0.77       24.27     69.01 o 
   7   4  16       47.69       77.06     68.59 o 
   8   4  16      139.94       12.56    124.32 o 
  -2   5  16     1093.80      994.55    115.38 o 
  -1   5  16        0.32       38.80     76.90 o 
   0   5  16     1415.99     1235.75    118.02 o 
   1   5  16      470.97      469.76     67.93 o 
   2   5  16       91.45       52.76     54.25 o 
   3   5  16       32.62      -26.25     52.63 o 
   4   5  16       98.89      112.65     64.48 o 
   5   5  16      530.57      592.15     93.12 o 
   6   5  16     1002.03     1098.11    114.15 o 
   7   5  16        0.12      -28.23     70.87 o 
  -1   6  16      328.61      243.88     93.43 o 
   0   6  16       21.93      -29.91     77.99 o 
   1   6  16       30.99      -14.54     56.36 o 
   2   6  16      107.74      120.15     59.33 o 
   3   6  16      885.86      966.90     89.72 o 
   4   6  16      172.95      232.23     77.31 o 
   5   6  16       84.32      134.95     71.62 o 
   6   6  16     2169.90     2245.80    166.00 o 
   7   6  16      690.92      660.44    105.33 o 
   1   7  16      244.13      222.23     72.60 o 
   2   7  16       23.24       58.73     67.60 o 
   3   7  16     1661.72     1739.91    114.26 o 
   4   7  16     1582.47     1684.11    141.61 o 
   5   7  16      662.61      649.93    109.71 o 
   6   7  16      153.34      158.71     84.79 o 
  -4  -6  17       25.17       67.88     79.37 o 
  -3  -6  17        3.16      -28.85     74.35 o 
  -2  -6  17     1305.61     1228.92    126.83 o 
  -1  -6  17      188.79      212.03     82.81 o 
   0  -6  17      425.52      466.97     98.22 o 
   1  -6  17     1213.07     1422.96    133.12 o 
  -5  -5  17      512.23      660.59    102.01 o 
  -4  -5  17      260.56      255.75     83.80 o 
  -3  -5  17       22.84       53.32     71.16 o 
  -2  -5  17     1165.48     1160.41    112.52 o 
  -1  -5  17     1954.49     1878.27    141.29 o 
   0  -5  17      483.91      523.78     93.34 o 
   1  -5  17        0.56      -68.04     68.04 o 
   2  -5  17      455.89      259.89    118.83 o 
  -5  -4  17      707.18      848.60     93.26 o 
  -4  -4  17     2038.90     2080.19    124.45 o 
  -3  -4  17     1366.59     1579.79    127.38 o 
  -2  -4  17        0.15       46.04     60.94 o 
  -1  -4  17     1151.18     1122.93    103.67 o 
   0  -4  17      730.39      981.86    107.29 o 
   1  -4  17      211.77       85.94     67.96 o 
   3  -4  17       33.04      160.52    112.31 o 
  -5  -3  17      242.87      173.36     83.59 o 
  -4  -3  17      466.12      329.68     68.29 o 
  -3  -3  17      818.73      829.70     82.71 o 
  -2  -3  17      535.99      639.66     72.05 o 
  -1  -3  17      207.43      274.44     73.08 o 
   0  -3  17      199.27      337.60     75.64 o 
   1  -3  17      145.67      178.98     63.45 o 
   2  -3  17      233.19      355.91     74.19 o 
   3  -3  17       12.20      -18.23     88.08 o 
   4  -3  17      332.16      348.73     96.13 o 
  -5  -2  17      455.59      381.73     86.22 o 
  -4  -2  17        0.35       14.29     61.22 o 
  -3  -2  17        5.55       11.98     60.33 o 
  -2  -2  17       20.86       81.17     58.49 o 
  -1  -2  17      446.70      520.92     64.39 o 
   0  -2  17     1016.96      899.87     76.43 o 
   1  -2  17      654.06      535.02     78.96 o 
   2  -2  17     1594.35     1456.32    112.60 o 
   3  -2  17     1488.42     1599.02    123.55 o 
   4  -2  17      638.34      678.69     98.11 o 
   5  -2  17      912.73     1066.56    120.26 o 
  -5  -1  17       15.63        7.14     74.12 o 
  -4  -1  17      365.88      509.07     87.48 o 
  -3  -1  17      613.91      772.75     99.12 o 
  -2  -1  17       38.85       91.92     57.20 o 
  -1  -1  17     1259.05     1190.98     98.40 o 
   0  -1  17     3683.94     3614.99    192.17 o 
   1  -1  17     1407.93     1467.81    110.61 o 
   2  -1  17      164.69      241.08     54.05 o 
   3  -1  17     1120.80     1207.56    105.73 o 
   4  -1  17      993.79      936.98    101.00 o 
   5  -1  17      108.77      110.91     76.65 o 
   6  -1  17       18.92      -78.20     78.20 o 
  -5   0  17      344.00      210.20     90.26 o 
  -4   0  17      245.28      310.15     85.11 o 
  -3   0  17     2398.22     2118.67    149.49 o 
  -2   0  17     1509.76     1549.69    121.96 o 
  -1   0  17      289.93      301.42     68.21 o 
   0   0  17      389.58      417.90     70.57 o 
   1   0  17     2604.97     2611.88    152.63 o 
   2   0  17      693.22      717.10     86.83 o 
   3   0  17        1.55       17.40     58.19 o 
   4   0  17      176.15      270.83     98.75 o 
   5   0  17       12.21      119.98     95.19 o 
   6   0  17      409.65      266.85     88.80 o 
  -4   1  17      270.99      253.09     86.14 o 
  -3   1  17      147.53       57.05     68.90 o 
  -2   1  17      825.87      903.49    100.56 o 
  -1   1  17      109.01       86.28     58.99 o 
   0   1  17        0.80      -18.63     50.78 o 
   1   1  17       18.65       19.05     53.09 o 
   2   1  17      465.78      411.29     69.27 o 
   3   1  17     1064.17      998.23     93.08 o 
   4   1  17       10.80       51.70     62.97 o 
   5   1  17      139.82      108.23     71.50 o 
   6   1  17     1711.41     1852.79    199.29 o 
   7   1  17     1249.55     1181.00    173.63 o 
  -4   2  17      243.71      128.83     86.56 o 
  -3   2  17        5.01      -14.50     70.77 o 
  -2   2  17      149.01      100.82     70.90 o 
  -1   2  17       55.01       96.44     62.88 o 
   0   2  17      124.97      133.90     63.88 o 
   1   2  17      691.67      548.78     77.40 o 
   2   2  17        4.92      -41.45     41.45 o 
   3   2  17     2943.59     3112.79    180.31 o 
   4   2  17     3094.99     3348.57    190.22 o 
   5   2  17      427.28      632.94     94.31 o 
   6   2  17      106.61       27.74     73.47 o 
   7   2  17     1121.08     1159.32    177.71 o 
  -3   3  17       38.63       32.36     76.52 o 
  -2   3  17      664.51      916.03    137.71 o 
  -1   3  17      231.35      229.64     73.76 o 
   0   3  17      671.62      615.60     92.76 o 
   1   3  17     1937.43     1755.30    128.28 o 
   2   3  17     1498.38     1699.98    102.37 o 
   3   3  17       14.19       21.88     65.63 o 
   4   3  17     1137.74      862.51     99.62 o 
   5   3  17      589.28      519.70     87.37 o 
   6   3  17      378.39      382.02     86.25 o 
   7   3  17       12.63      -13.97     80.04 o 
  -2   4  17     1064.35     1208.54    129.87 o 
  -1   4  17     1681.38     1906.27    148.55 o 
   0   4  17       14.61      -68.73     68.73 o 
   1   4  17      392.63      421.81     82.17 o 
   2   4  17      774.93      801.80     79.21 o 
   3   4  17      814.32      876.24    100.09 o 
   4   4  17      115.23      126.44     66.08 o 
   5   4  17        3.11       25.31     68.50 o 
   6   4  17      207.93      198.67     78.10 o 
   7   4  17      143.60      231.43     85.42 o 
  -1   5  17     1073.99     1193.65    126.58 o 
   0   5  17      471.38      277.18     82.77 o 
   1   5  17        4.21      -40.90     65.87 o 
   2   5  17        3.13      -12.33     56.57 o 
   3   5  17        9.65       39.76     70.27 o 
   4   5  17      286.92      246.13     77.70 o 
   5   5  17      279.60      196.68     78.03 o 
   6   5  17      267.72      197.72     86.49 o 
   7   5  17      839.55      950.43    121.02 o 
   0   6  17       20.95      -60.60     80.11 o 
   1   6  17      228.11      243.73     86.32 o 
   2   6  17       77.90      118.29     64.85 o 
   3   6  17       41.87      -71.44     71.44 o 
   4   6  17      694.37      762.92    109.56 o 
   5   6  17     1687.71     1717.68    143.49 o 
   6   6  17      278.91      297.94     93.68 o 
   3   7  17      849.91      787.49    114.84 o 
   4   7  17       12.81       22.50     84.07 o 
   5   7  17      793.94      740.08    166.51 o 
  -2  -6  18       56.11       20.17     85.97 o 
  -1  -6  18      887.35     1030.57    130.77 o 
  -4  -5  18      245.37      206.82     88.09 o 
  -3  -5  18     1636.36     1756.42    140.49 o 
  -2  -5  18     1951.16     2137.86    155.85 o 
  -1  -5  18        1.17      -61.25     68.51 o 
   0  -5  18      847.01      780.12    153.79 o 
   1  -5  18     1274.35      924.16    115.81 o 
  -4  -4  18      780.28      713.81    105.30 o 
  -3  -4  18      125.68      336.83     89.99 o 
  -2  -4  18     1804.02     1819.80    140.67 o 
  -1  -4  18      256.51      237.98     78.06 o 
   0  -4  18       77.00        3.22     63.16 o 
   1  -4  18        0.72       27.27     68.49 o 
   2  -4  18       12.40       34.61    112.72 o 
   3  -4  18      373.00      326.78    126.32 o 
  -5  -3  18      478.48      689.78    173.88 o 
  -4  -3  18      650.21      627.49    104.11 o 
  -3  -3  18      228.73      219.68     76.25 o 
  -2  -3  18        4.43       28.32     65.04 o 
  -1  -3  18        1.18      -35.86     58.62 o 
   0  -3  18      274.32      210.44     74.99 o 
   1  -3  18       28.81       26.53     67.33 o 
   2  -3  18      119.32       31.05     91.97 o 
   3  -3  18      649.57      595.65    137.28 o 
   4  -3  18     1979.89     2272.83    168.68 o 
  -5  -2  18       28.33      -73.07    127.05 o 
  -4  -2  18       20.55       -1.72     70.83 o 
  -3  -2  18       98.84       83.62     67.67 o 
  -2  -2  18      156.58       62.70     62.70 o 
  -1  -2  18      118.57      257.92     75.44 o 
   0  -2  18      722.50      953.24    136.74 o 
   1  -2  18     2290.89     2222.74    145.23 o 
   2  -2  18      271.53      362.51     78.49 o 
   3  -2  18       24.05      -82.86     96.95 o 
   4  -2  18     2250.78     2533.04    173.20 o 
  -4  -1  18      166.84      168.14     83.13 o 
  -3  -1  18      493.71      428.53     86.25 o 
  -2  -1  18     1813.50     1755.34    131.64 o 
  -1  -1  18     2527.45     2574.70    159.90 o 
   0  -1  18      142.56       85.29     63.13 o 
   1  -1  18     1389.49     1233.07    106.35 o 
   2  -1  18     1547.03     1873.82    184.40 o 
   4  -1  18        9.74      -44.59     74.29 o 
   5  -1  18      151.43      139.39     91.09 o 
  -4   0  18     2187.77     2279.01    166.80 o 
  -3   0  18      362.85      314.85     81.18 o 
  -2   0  18       86.23       80.66     69.66 o 
  -1   0  18     1528.83     1253.82    110.28 o 
   0   0  18     1032.30     1133.88    102.88 o 
   1   0  18       51.16      -30.27     56.31 o 
   2   0  18       64.84       84.37     62.79 o 
   3   0  18       39.93      -35.76     86.71 o 
   4   0  18      146.42      127.24     99.05 o 
   5   0  18      319.99      147.29    115.50 o 
  -3   1  18      901.27      935.86    112.96 o 
  -2   1  18      114.69      120.88     72.54 o 
  -1   1  18        1.03       40.47     60.01 o 
   0   1  18       11.09      -58.50     58.50 o 
   1   1  18       14.24      -52.97     52.97 o 
   2   1  18      392.86      345.42     73.56 o 
   3   1  18      114.75       18.28     64.01 o 
   4   1  18      868.37      869.12     98.43 o 
   5   1  18     1418.26     1122.93    155.67 o 
   6   1  18      853.47      809.82    157.95 o 
  -3   2  18        3.30      -35.42     74.61 o 
  -2   2  18      119.34      126.92     74.96 o 
  -1   2  18      100.69       61.73     63.78 o 
   0   2  18      115.70      167.20     68.12 o 
   1   2  18       50.71        0.98     57.76 o 
   2   2  18     3292.96     3210.14    184.18 o 
   3   2  18     1075.58     1238.21    109.06 o 
   4   2  18       13.89        0.32     68.62 o 
   5   2  18      445.30      482.62     90.16 o 
   6   2  18     1600.05     1788.94    144.32 o 
  -2   3  18      191.05      191.73     86.79 o 
  -1   3  18     1216.82     1356.40    127.05 o 
   0   3  18     1089.51     1099.92    113.32 o 
   1   3  18        5.00      -59.73     59.73 o 
   2   3  18      557.69      700.84     92.11 o 
   3   3  18     1779.33     1785.65    135.40 o 
   4   3  18      315.84      392.07     85.21 o 
   5   3  18       13.65        8.43     71.02 o 
   6   3  18       44.14      -32.27    117.42 o 
  -1   4  18      169.98       79.71     83.37 o 
   0   4  18     1238.06     1091.24    122.53 o 
   1   4  18      686.89      678.51    101.90 o 
   2   4  18      121.12       52.20     69.76 o 
   3   4  18      467.48      597.24     97.46 o 
   4   4  18       97.61       64.38     66.82 o 
   5   4  18      397.20      421.19     90.41 o 
   6   4  18       64.47       69.18     81.48 o 
   0   5  18       49.31      -21.66     79.45 o 
   1   5  18       57.47      -12.10     74.41 o 
   2   5  18       25.97      -18.89     73.24 o 
   3   5  18      155.19      204.74     83.05 o 
   4   5  18       53.48       51.84     75.50 o 
   5   5  18      457.31      464.44     97.24 o 
   6   5  18      811.83     1089.22    130.74 o 
   2   6  18      273.75      112.78     70.81 o 
   3   6  18      727.76      773.47    112.85 o 
   4   6  18     1191.67     1170.31    191.91 o 
  -1  -5  19     1696.64     1893.30    214.32 o 
  -3  -4  19     1515.56     1773.58    143.28 o 
  -2  -4  19      169.09      122.18     81.48 o 
  -1  -4  19       16.56       42.89     80.57 o 
   0  -4  19       42.13       15.26     74.97 o 
   1  -4  19        0.26      -73.86     73.86 o 
  -3  -3  19       45.92      -26.23     71.95 o 
  -2  -3  19       24.82      -12.15     94.27 o 
  -1  -3  19      531.96      339.38    119.57 o 
   0  -3  19       94.19       75.21     72.21 o 
   1  -3  19      380.81      463.79     89.58 o 
   2  -3  19      924.94      706.41    155.78 o 
  -3  -2  19       77.89       82.37     75.70 o 
  -2  -2  19       89.92       18.93     72.09 o 
  -1  -2  19     1191.16     1256.42    111.95 o 
   0  -2  19     2243.92     2828.26    246.77 o 
   1  -2  19      141.84      220.29    108.75 o 
   3  -2  19     2378.14     2373.39    228.52 o 
  -3  -1  19      943.37      907.32    110.97 o 
  -2  -1  19      520.02      453.06     90.45 o 
  -1  -1  19       17.35      -62.33     62.33 o 
   0  -1  19     1578.39     1596.34    126.58 o 
   1  -1  19      807.11      989.45    107.25 o 
  -3   0  19      815.06      844.98    116.64 o 
  -2   0  19     1541.55     1473.88    124.63 o 
  -1   0  19      687.22      727.18    100.02 o 
   0   0  19      132.07      294.87     76.05 o 
   1   0  19      136.87      104.29     64.75 o 
   2   0  19        7.17      -67.83     67.83 o 
   4   0  19       81.50      -95.51    113.93 o 
   5   0  19      509.82      459.17    139.12 o 
  -3   1  19        0.54       36.39    117.72 o 
  -2   1  19      124.42      250.62     77.60 o 
  -1   1  19        0.20      -16.12     65.40 o 
   0   1  19       45.68       57.92     66.49 o 
   1   1  19      311.01      315.60     75.61 o 
   2   1  19      345.13      534.76     88.42 o 
   3   1  19     1404.92     1728.96    187.72 o 
   4   1  19     1123.45     1232.14    118.88 o 
   5   1  19      170.92      164.63    114.83 o 
  -2   2  19      222.29      117.19     78.86 o 
  -1   2  19        4.42      -63.78     67.07 o 
   0   2  19      283.11      235.81     76.47 o 
   1   2  19     1883.20     1838.23    138.47 o 
   2   2  19      351.77      434.49     84.70 o 
   3   2  19      838.14      719.23    145.30 o 
   4   2  19      933.43      884.26    155.67 o 
   5   2  19     1201.40     1449.02    132.58 o 
  -1   3  19      538.06      661.53    111.30 o 
   0   3  19        1.35       -4.88     76.53 o 
   1   3  19      717.08      674.21     96.05 o 
   2   3  19     1659.85     1738.21    132.00 o 
   3   3  19      203.11       88.71    119.61 o 
   4   3  19       44.88      -20.01     74.32 o 
   5   3  19      208.41      248.71     89.91 o 
   0   4  19      456.67      547.30    103.74 o 
   1   4  19        0.98      -12.27     76.99 o 
   2   4  19      331.30      299.20     89.20 o 
   3   4  19       18.71        7.16     81.06 o 
   4   4  19       85.49      139.06     81.49 o 
   5   4  19        0.37      -51.13     78.77 o 
   2   5  19       64.30      -38.38     82.17 o 
   3   5  19       15.05       36.47     86.06 o 
   4   5  19      692.24      888.74    120.80 o 
  -1  -3  20        1.99       -2.81    113.83 o 
   0  -3  20      881.44      903.02    166.76 o 
   1  -3  20      921.96     1142.95    187.18 o 
  -2  -2  20     1122.46     1209.37    124.27 o 
  -1  -2  20      873.95     1284.24    172.55 o 
   0  -2  20        1.27      106.97    112.98 o 
   1  -2  20      448.30      651.08    136.16 o 
  -2  -1  20      424.59      536.97     96.63 o 
  -1  -1  20     1895.38     1796.71    139.73 o 
   0  -1  20      423.31      442.55     92.36 o 
   1  -1  20        0.58      -96.41     96.41 o 
  -2   0  20      268.03      368.33     95.14 o 
  -1   0  20      200.45      282.85     85.45 o 
   0   0  20      208.24      244.14     81.26 o 
   1   0  20       87.90      112.28     75.80 o 
   2   0  20       29.86      225.92    108.98 o 
  -1   1  20        3.42      -74.00     74.00 o 
   0   1  20       11.72      105.10     75.83 o 
   1   1  20      480.87      473.70     93.70 o 
   2   1  20      996.06     1035.16    170.92 o 
   3   1  20      240.03      385.96    135.47 o 
   0   2  20      712.81      960.00    117.44 o 
   1   2  20        2.19      -18.11     77.41 o 
   2   2  20     1338.19     1258.62    172.91 o 
   3   2  20     1454.61     1466.80    185.59 o 
   4   2  20      251.43      296.88    136.17 o 
   1   3  20     1149.69      994.69    124.23 o 
   2   3  20        0.14      144.92    111.20 o 
   3   3  20      347.60      247.74    136.80 o 
   4   3  20      135.86      210.10    137.43 o 
                                                 
